# Supplementary material for: A Compound Fault Diagnosis for Rolling Bearings Method Based on Blind Source Separation and Ensemble Empirical Mode Decomposition
Source: PLoS One. 2014 Oct 7;9(10):e109166. doi: 10.1371/journal.pone.0109166 (PMC4188612; doi:10.1371/journal.pone.0109166)
Supplement: Data S1 — Original diagnosis signal at 500 rpm. (ZIP) [file pone.0109166.s001.zip › original data at 500rpm.csv]

8.33E-03	5.83E-02
2.50E-02	5.00E-02
2.50E-02	5.00E-02
2.50E-02	5.00E-02
5.00E-02	4.17E-02
4.17E-02	5.83E-02
4.17E-02	5.83E-02
3.33E-02	1.67E-02
8.33E-03	1.67E-02
2.50E-02	2.50E-02
3.33E-02	8.33E-03
2.50E-02	1.67E-02
1.67E-02	8.33E-03
3.33E-02	1.67E-02
4.17E-02	1.67E-02
3.33E-02	3.33E-02
2.50E-02	8.33E-03
3.33E-02	3.33E-02
3.33E-02	1.67E-02
3.33E-02	5.00E-02
1.67E-02	5.00E-02
3.33E-02	2.50E-02
5.83E-02	5.00E-02
5.00E-02	5.00E-02
5.00E-02	3.33E-02
4.17E-02	5.00E-02
5.00E-02	9.17E-02
2.50E-02	5.00E-02
8.33E-03	5.83E-02
8.33E-03	4.17E-02
2.50E-02	5.00E-02
5.00E-02	3.33E-02
5.00E-02	5.00E-02
3.33E-02	3.33E-02
3.33E-02	2.50E-02
5.00E-02	8.33E-03
8.33E-03	2.50E-02
1.67E-02	1.67E-02
5.00E-02	8.33E-03
3.33E-02	1.67E-02
0	0
4.17E-02	0
8.33E-03	-1.67E-02
-8.33E-03	0
8.33E-03	0
1.67E-02	-1.67E-02
2.50E-02	-1.67E-02
8.33E-03	-8.33E-03
2.50E-02	8.33E-03
3.33E-02	-8.33E-03
3.33E-02	0
2.50E-02	-8.33E-03
-8.33E-03	-1.67E-02
2.50E-02	2.50E-02
0	1.67E-02
0	3.33E-02
8.33E-03	3.33E-02
8.33E-03	8.33E-03
8.33E-03	8.33E-03
1.67E-02	8.33E-03
1.67E-02	-1.67E-02
3.33E-02	8.33E-03
8.33E-03	0
-8.33E-03	-8.33E-03
-1.67E-02	1.67E-02
-3.33E-02	8.33E-03
-8.33E-03	2.50E-02
-8.33E-03	0
-8.33E-03	-8.33E-03
-2.50E-02	-2.50E-02
-2.50E-02	-8.33E-03
-1.67E-02	-3.33E-02
-2.50E-02	-1.67E-02
-8.33E-03	-1.67E-02
-2.50E-02	-8.33E-03
0	-1.67E-02
-2.50E-02	8.33E-03
-2.50E-02	-3.33E-02
-8.33E-03	-1.67E-02
-3.33E-02	-1.67E-02
-4.17E-02	-8.33E-03
-3.33E-02	-8.33E-03
-2.50E-02	-1.67E-02
-8.33E-03	-8.33E-03
-1.67E-02	0
0	-2.50E-02
-8.33E-03	0
-3.33E-02	3.33E-02
-2.50E-02	3.33E-02
-3.33E-02	-1.67E-02
-2.50E-02	-1.67E-02
-5.00E-02	2.50E-02
-2.50E-02	0
-4.17E-02	-3.33E-02
-4.17E-02	1.67E-02
-5.00E-02	3.33E-02
-4.17E-02	0
-4.17E-02	-2.50E-02
-5.00E-02	-3.33E-02
-4.17E-02	-1.67E-02
-5.00E-02	-1.67E-02
-8.33E-03	-3.33E-02
-2.50E-02	-3.33E-02
-2.50E-02	-3.33E-02
-4.17E-02	-1.67E-02
-4.17E-02	-2.50E-02
-5.83E-02	0
-2.50E-02	-8.33E-03
-5.00E-02	-1.67E-02
-5.00E-02	-8.33E-03
-4.17E-02	-3.33E-02
-4.17E-02	-1.67E-02
0	-1.67E-02
-2.50E-02	-2.50E-02
-3.33E-02	-2.50E-02
-2.50E-02	-1.67E-02
-4.17E-02	0
-3.33E-02	0
-4.17E-02	8.33E-03
-5.83E-02	1.67E-02
-5.00E-02	1.67E-02
-1.67E-02	-2.50E-02
-2.50E-02	-2.50E-02
-5.00E-02	-2.50E-02
-3.33E-02	-3.33E-02
-4.17E-02	-3.33E-02
-5.83E-02	-3.33E-02
-5.00E-02	-1.67E-02
-5.83E-02	-4.17E-02
-3.33E-02	-2.50E-02
-4.17E-02	-1.67E-02
-3.33E-02	8.33E-03
-4.17E-02	-1.67E-02
-5.00E-02	-8.33E-03
-6.67E-02	0
-5.00E-02	-1.67E-02
-5.83E-02	1.67E-02
-4.17E-02	1.67E-02
-4.17E-02	-1.67E-02
-4.17E-02	0
-2.50E-02	0
-2.50E-02	-1.67E-02
-2.50E-02	0
-4.17E-02	0
-3.33E-02	-1.67E-02
-4.17E-02	-1.67E-02
-4.17E-02	-1.67E-02
-5.00E-02	0
-5.00E-02	8.33E-03
-3.33E-02	-3.33E-02
-2.50E-02	-2.50E-02
-5.00E-02	-1.67E-02
-4.17E-02	-1.67E-02
-4.17E-02	0
-3.33E-02	0
-3.33E-02	0
-8.33E-03	-2.50E-02
-3.33E-02	0
-1.67E-02	0
-2.50E-02	-1.67E-02
-5.00E-02	0
-3.33E-02	8.33E-03
-3.33E-02	8.33E-03
-4.17E-02	0
-1.67E-02	0
8.33E-03	0
8.33E-03	8.33E-03
-8.33E-03	0
-2.50E-02	-1.67E-02
-8.33E-03	1.67E-02
0	-8.33E-03
-2.50E-02	3.33E-02
0	3.33E-02
-2.50E-02	1.67E-02
-1.67E-02	3.33E-02
-1.67E-02	8.33E-03
0	4.17E-02
-1.67E-02	0
-2.50E-02	3.33E-02
-1.67E-02	3.33E-02
-8.33E-03	3.33E-02
-8.33E-03	2.50E-02
-1.67E-02	1.67E-02
0	3.33E-02
-2.50E-02	1.67E-02
-8.33E-03	8.33E-03
-1.67E-02	1.67E-02
8.33E-03	4.17E-02
-8.33E-03	1.67E-02
-1.67E-02	8.33E-03
-8.33E-03	-8.33E-03
8.33E-03	8.33E-03
-2.50E-02	1.67E-02
8.33E-03	-1.67E-02
-8.33E-03	0
2.50E-02	2.50E-02
8.33E-03	0
2.50E-02	-1.67E-02
2.50E-02	-8.33E-03
-8.33E-03	-2.50E-02
2.50E-02	2.50E-02
2.50E-02	-8.33E-03
-8.33E-03	-8.33E-03
-8.33E-03	0
8.33E-03	1.67E-02
2.50E-02	-8.33E-03
2.50E-02	-8.33E-03
5.00E-02	-1.67E-02
5.00E-02	-8.33E-03
3.33E-02	-8.33E-03
1.67E-02	0
2.50E-02	0
2.50E-02	1.67E-02
2.50E-02	1.67E-02
2.50E-02	-1.67E-02
4.17E-02	8.33E-03
4.17E-02	2.50E-02
5.00E-02	5.00E-02
3.33E-02	3.33E-02
4.17E-02	1.67E-02
4.17E-02	5.00E-02
5.00E-02	1.67E-02
2.50E-02	3.33E-02
5.00E-02	4.17E-02
5.00E-02	5.83E-02
5.00E-02	5.00E-02
5.00E-02	5.83E-02
5.83E-02	3.33E-02
5.00E-02	3.33E-02
7.50E-02	4.17E-02
5.00E-02	3.33E-02
5.00E-02	2.50E-02
3.33E-02	4.17E-02
5.00E-02	5.00E-02
2.50E-02	3.33E-02
3.33E-02	1.67E-02
3.33E-02	3.33E-02
5.83E-02	3.33E-02
5.00E-02	2.50E-02
8.33E-03	8.33E-03
3.33E-02	3.33E-02
4.17E-02	3.33E-02
5.00E-02	3.33E-02
5.00E-02	3.33E-02
5.00E-02	4.17E-02
6.67E-02	3.33E-02
5.00E-02	5.00E-02
5.00E-02	5.00E-02
5.00E-02	5.00E-02
5.00E-02	1.67E-02
4.17E-02	3.33E-02
7.50E-02	4.17E-02
5.83E-02	4.17E-02
5.00E-02	3.33E-02
5.00E-02	3.33E-02
5.00E-02	5.00E-02
4.17E-02	4.17E-02
6.67E-02	5.83E-02
5.00E-02	5.83E-02
7.50E-02	3.33E-02
6.67E-02	5.00E-02
5.00E-02	4.17E-02
5.00E-02	4.17E-02
5.00E-02	5.00E-02
5.00E-02	5.83E-02
4.17E-02	3.33E-02
5.83E-02	2.50E-02
2.50E-02	5.00E-02
5.00E-02	5.83E-02
5.00E-02	5.83E-02
5.83E-02	5.83E-02
7.50E-02	5.83E-02
6.67E-02	5.83E-02
5.00E-02	5.00E-02
4.17E-02	5.83E-02
5.00E-02	5.83E-02
5.00E-02	5.83E-02
5.00E-02	5.00E-02
5.00E-02	5.00E-02
4.17E-02	5.00E-02
3.33E-02	3.33E-02
5.00E-02	4.17E-02
5.83E-02	8.33E-03
5.00E-02	3.33E-02
5.00E-02	3.33E-02
5.00E-02	1.67E-02
6.67E-02	1.67E-02
2.50E-02	0
5.00E-02	3.33E-02
3.33E-02	8.33E-03
5.00E-02	-1.67E-02
8.33E-03	4.17E-02
2.50E-02	4.17E-02
2.50E-02	8.33E-03
2.50E-02	1.67E-02
2.50E-02	1.67E-02
2.50E-02	1.67E-02
3.33E-02	3.33E-02
2.50E-02	1.67E-02
4.17E-02	5.00E-02
2.50E-02	3.33E-02
4.17E-02	8.33E-03
5.00E-02	4.17E-02
8.33E-03	8.33E-03
5.00E-02	1.67E-02
8.33E-03	1.67E-02
8.33E-03	8.33E-03
1.67E-02	2.50E-02
8.33E-03	4.17E-02
0	5.83E-02
3.33E-02	3.33E-02
1.67E-02	4.17E-02
3.33E-02	3.33E-02
2.50E-02	1.67E-02
-1.67E-02	4.17E-02
1.67E-02	2.50E-02
0	4.17E-02
0	8.33E-03
-8.33E-03	3.33E-02
-1.67E-02	1.67E-02
-2.50E-02	8.33E-03
8.33E-03	0
-8.33E-03	0
0	0
1.67E-02	-1.67E-02
-8.33E-03	-1.67E-02
-1.67E-02	-8.33E-03
-2.50E-02	-8.33E-03
-3.33E-02	-2.50E-02
-8.33E-03	0
-2.50E-02	-1.67E-02
-2.50E-02	-4.17E-02
-1.67E-02	-3.33E-02
-5.00E-02	-3.33E-02
-8.33E-03	-5.00E-02
-1.67E-02	-5.00E-02
-3.33E-02	-3.33E-02
-5.83E-02	-5.00E-02
-2.50E-02	-5.00E-02
-3.33E-02	-5.83E-02
-4.17E-02	-3.33E-02
-2.50E-02	-5.00E-02
-4.17E-02	-4.17E-02
-4.17E-02	-7.50E-02
-1.67E-02	-3.33E-02
-3.33E-02	-3.33E-02
-5.83E-02	-3.33E-02
-5.00E-02	-1.67E-02
-5.83E-02	-3.33E-02
-4.17E-02	-3.33E-02
-5.00E-02	-4.17E-02
-5.83E-02	-3.33E-02
-8.33E-03	-2.50E-02
-4.17E-02	-8.33E-03
-5.00E-02	-1.67E-02
-2.50E-02	-3.33E-02
-4.17E-02	0
-3.33E-02	0
-2.50E-02	-8.33E-03
-6.67E-02	-1.67E-02
-5.00E-02	-3.33E-02
-5.83E-02	8.33E-03
-6.67E-02	8.33E-03
-4.17E-02	8.33E-03
-2.50E-02	0
-2.50E-02	-2.50E-02
-4.17E-02	0
-4.17E-02	-4.17E-02
-4.17E-02	-2.50E-02
-6.67E-02	0
-5.83E-02	-1.67E-02
-5.00E-02	0
-4.17E-02	-1.67E-02
-6.67E-02	-1.67E-02
-4.17E-02	-8.33E-03
-3.33E-02	-8.33E-03
-3.33E-02	-5.00E-02
-2.50E-02	-4.17E-02
-5.00E-02	-2.50E-02
-5.00E-02	-5.00E-02
-6.67E-02	-3.33E-02
-5.00E-02	-5.00E-02
-5.83E-02	-2.50E-02
-5.83E-02	-2.50E-02
-4.17E-02	-2.50E-02
-4.17E-02	-3.33E-02
-1.67E-02	-6.67E-02
-4.17E-02	-5.83E-02
-5.00E-02	-5.00E-02
-3.33E-02	-5.00E-02
-4.17E-02	-5.00E-02
-5.00E-02	-5.00E-02
-1.67E-02	-4.17E-02
-4.17E-02	-5.00E-02
-2.50E-02	-3.33E-02
-4.17E-02	-3.33E-02
-5.00E-02	-1.67E-02
-2.50E-02	-4.17E-02
-2.50E-02	-1.67E-02
-4.17E-02	-1.67E-02
-2.50E-02	8.33E-03
-3.33E-02	-1.67E-02
-2.50E-02	8.33E-03
-2.50E-02	0
8.33E-03	-1.67E-02
0	0
-5.00E-02	0
-1.67E-02	3.33E-02
0	2.50E-02
-2.50E-02	0
1.67E-02	1.67E-02
8.33E-03	2.50E-02
1.67E-02	2.50E-02
-8.33E-03	1.67E-02
-2.50E-02	3.33E-02
-2.50E-02	8.33E-03
-3.33E-02	4.17E-02
-2.50E-02	1.67E-02
-8.33E-03	3.33E-02
-8.33E-03	8.33E-03
8.33E-03	3.33E-02
-8.33E-03	0
0	8.33E-03
0	0
8.33E-03	-8.33E-03
-8.33E-03	0
-8.33E-03	0
0	0
-8.33E-03	-1.67E-02
4.17E-02	0
5.00E-02	-1.67E-02
4.17E-02	-3.33E-02
4.17E-02	8.33E-03
4.17E-02	-3.33E-02
8.33E-03	-1.67E-02
-8.33E-03	-8.33E-03
8.33E-03	0
2.50E-02	-2.50E-02
3.33E-02	-8.33E-03
8.33E-03	-8.33E-03
2.50E-02	0
3.33E-02	-1.67E-02
4.17E-02	-1.67E-02
3.33E-02	-1.67E-02
3.33E-02	-8.33E-03
3.33E-02	-2.50E-02
4.17E-02	-8.33E-03
4.17E-02	1.67E-02
2.50E-02	0
5.00E-02	-8.33E-03
2.50E-02	1.67E-02
2.50E-02	0
8.33E-03	0
2.50E-02	1.67E-02
2.50E-02	8.33E-03
2.50E-02	3.33E-02
4.17E-02	2.50E-02
3.33E-02	5.00E-02
5.83E-02	5.83E-02
3.33E-02	3.33E-02
4.17E-02	4.17E-02
0	4.17E-02
2.50E-02	4.17E-02
3.33E-02	5.00E-02
2.50E-02	4.17E-02
1.67E-02	4.17E-02
1.67E-02	4.17E-02
4.17E-02	5.83E-02
0	5.83E-02
8.33E-03	7.50E-02
1.67E-02	5.00E-02
2.50E-02	4.17E-02
3.33E-02	3.33E-02
2.50E-02	3.33E-02
8.33E-03	3.33E-02
5.00E-02	5.00E-02
3.33E-02	3.33E-02
8.33E-03	3.33E-02
8.33E-03	3.33E-02
2.50E-02	5.00E-02
8.33E-03	3.33E-02
2.50E-02	5.00E-02
2.50E-02	2.50E-02
4.17E-02	3.33E-02
4.17E-02	1.67E-02
5.00E-02	0
4.17E-02	1.67E-02
3.33E-02	3.33E-02
1.67E-02	3.33E-02
2.50E-02	3.33E-02
8.33E-03	3.33E-02
2.50E-02	2.50E-02
2.50E-02	2.50E-02
4.17E-02	0
5.00E-02	1.67E-02
4.17E-02	1.67E-02
4.17E-02	0
2.50E-02	-8.33E-03
4.17E-02	0
2.50E-02	0
2.50E-02	8.33E-03
4.17E-02	0
4.17E-02	1.67E-02
5.00E-02	2.50E-02
5.00E-02	1.67E-02
1.67E-02	8.33E-03
8.33E-03	-2.50E-02
2.50E-02	8.33E-03
1.67E-02	0
1.67E-02	1.67E-02
2.50E-02	0
3.33E-02	8.33E-03
3.33E-02	-2.50E-02
5.00E-02	-1.67E-02
5.00E-02	0
3.33E-02	-2.50E-02
2.50E-02	0
2.50E-02	0
1.67E-02	0
3.33E-02	1.67E-02
4.17E-02	1.67E-02
8.33E-03	3.33E-02
8.33E-03	0
2.50E-02	0
2.50E-02	0
3.33E-02	-3.33E-02
8.33E-03	1.67E-02
2.50E-02	-3.33E-02
0	-8.33E-03
-8.33E-03	0
2.50E-02	1.67E-02
8.33E-03	8.33E-03
8.33E-03	0
5.00E-02	1.67E-02
3.33E-02	-8.33E-03
2.50E-02	-2.50E-02
2.50E-02	0
3.33E-02	-8.33E-03
2.50E-02	1.67E-02
5.00E-02	0
1.67E-02	0
8.33E-03	2.50E-02
0	3.33E-02
-8.33E-03	8.33E-03
-1.67E-02	1.67E-02
0	3.33E-02
-2.50E-02	1.67E-02
2.50E-02	3.33E-02
4.17E-02	3.33E-02
-8.33E-03	2.50E-02
8.33E-03	4.17E-02
-3.33E-02	4.17E-02
-8.33E-03	4.17E-02
-3.33E-02	3.33E-02
8.33E-03	3.33E-02
2.50E-02	3.33E-02
8.33E-03	5.00E-02
0	3.33E-02
-2.50E-02	5.00E-02
-8.33E-03	3.33E-02
-2.50E-02	5.00E-02
-3.33E-02	3.33E-02
-4.17E-02	5.00E-02
-1.67E-02	5.00E-02
-1.67E-02	5.00E-02
-2.50E-02	5.00E-02
-2.50E-02	4.17E-02
-2.50E-02	3.33E-02
-4.17E-02	2.50E-02
-4.17E-02	3.33E-02
0	3.33E-02
-3.33E-02	3.33E-02
-3.33E-02	4.17E-02
-4.17E-02	-8.33E-03
-2.50E-02	3.33E-02
-4.17E-02	1.67E-02
-8.33E-03	3.33E-02
-4.17E-02	2.50E-02
-4.17E-02	3.33E-02
-1.67E-02	3.33E-02
0	3.33E-02
-3.33E-02	3.33E-02
-4.17E-02	3.33E-02
-7.50E-02	2.50E-02
-3.33E-02	8.33E-03
-4.17E-02	-1.67E-02
-7.50E-02	8.33E-03
0	-1.67E-02
-2.50E-02	0
-5.00E-02	-1.67E-02
-3.33E-02	-1.67E-02
-3.33E-02	-1.67E-02
-2.50E-02	0
-4.17E-02	-1.67E-02
-3.33E-02	-1.67E-02
-3.33E-02	-3.33E-02
-4.17E-02	-8.33E-03
-3.33E-02	-2.50E-02
-4.17E-02	-3.33E-02
-3.33E-02	0
-1.67E-02	-2.50E-02
-8.33E-03	-3.33E-02
-4.17E-02	-5.00E-02
-8.33E-03	-1.67E-02
-3.33E-02	-2.50E-02
-4.17E-02	-3.33E-02
-2.50E-02	-2.50E-02
-4.17E-02	-2.50E-02
-5.00E-02	-3.33E-02
-8.33E-03	-8.33E-03
-8.33E-03	-3.33E-02
-8.33E-03	-2.50E-02
-3.33E-02	-2.50E-02
-3.33E-02	-2.50E-02
-3.33E-02	-3.33E-02
-8.33E-03	-5.00E-02
-1.67E-02	0
-8.33E-03	-1.67E-02
-3.33E-02	-5.00E-02
3.33E-02	-1.67E-02
-8.33E-03	-3.33E-02
-8.33E-03	-5.00E-02
-3.33E-02	-3.33E-02
-3.33E-02	-2.50E-02
0	-3.33E-02
-8.33E-03	-2.50E-02
8.33E-03	-4.17E-02
-8.33E-03	-3.33E-02
-8.33E-03	-5.00E-02
-8.33E-03	-2.50E-02
1.67E-02	0
-8.33E-03	-1.67E-02
-2.50E-02	-3.33E-02
8.33E-03	-8.33E-03
0	1.67E-02
-2.50E-02	-2.50E-02
-8.33E-03	-1.67E-02
-1.67E-02	-1.67E-02
-2.50E-02	0
-8.33E-03	-1.67E-02
8.33E-03	8.33E-03
2.50E-02	1.67E-02
0	8.33E-03
8.33E-03	8.33E-03
2.50E-02	1.67E-02
1.67E-02	1.67E-02
2.50E-02	-8.33E-03
1.67E-02	1.67E-02
-1.67E-02	0
8.33E-03	1.67E-02
-2.50E-02	-8.33E-03
-8.33E-03	0
2.50E-02	-2.50E-02
1.67E-02	1.67E-02
8.33E-03	1.67E-02
-8.33E-03	2.50E-02
2.50E-02	-1.67E-02
2.50E-02	-1.67E-02
3.33E-02	8.33E-03
3.33E-02	0
2.50E-02	-1.67E-02
8.33E-03	8.33E-03
1.67E-02	0
-8.33E-03	1.67E-02
-5.00E-02	2.50E-02
-5.00E-02	1.67E-02
-2.50E-02	0
1.67E-02	-1.67E-02
4.17E-02	8.33E-03
8.33E-02	8.33E-03
1.00E-01	-1.67E-02
5.00E-02	-8.33E-03
8.33E-03	0
-2.50E-02	2.50E-02
-3.33E-02	1.67E-02
0	3.33E-02
1.67E-02	8.33E-03
4.17E-02	0
5.00E-02	0
5.83E-02	-1.67E-02
5.00E-02	8.33E-03
4.17E-02	0
3.33E-02	0
2.50E-02	-1.67E-02
-8.33E-03	0
0	0
2.50E-02	-1.67E-02
4.17E-02	0
5.00E-02	-2.50E-02
5.83E-02	-1.67E-02
5.00E-02	-1.67E-02
2.50E-02	-2.50E-02
5.00E-02	-4.17E-02
3.33E-02	-1.67E-02
4.17E-02	-1.67E-02
2.50E-02	-8.33E-03
4.17E-02	-1.67E-02
6.67E-02	-2.50E-02
5.83E-02	-3.33E-02
5.00E-02	-2.50E-02
6.67E-02	-1.67E-02
6.67E-02	-3.33E-02
4.17E-02	-1.67E-02
-8.33E-03	0
3.33E-02	-1.67E-02
5.00E-02	2.50E-02
6.67E-02	1.67E-02
8.33E-02	0
5.83E-02	8.33E-03
6.67E-02	1.67E-02
5.83E-02	1.67E-02
5.00E-02	1.67E-02
4.17E-02	3.33E-02
5.83E-02	3.33E-02
5.00E-02	4.17E-02
4.17E-02	4.17E-02
4.17E-02	3.33E-02
4.17E-02	0
5.00E-02	2.50E-02
4.17E-02	2.50E-02
5.83E-02	2.50E-02
5.83E-02	1.67E-02
6.67E-02	0
5.00E-02	3.33E-02
5.00E-02	1.67E-02
2.50E-02	2.50E-02
6.67E-02	3.33E-02
4.17E-02	5.00E-02
5.00E-02	3.33E-02
5.00E-02	1.67E-02
4.17E-02	5.00E-02
4.17E-02	2.50E-02
6.67E-02	3.33E-02
5.00E-02	5.00E-02
5.00E-02	6.67E-02
5.00E-02	5.00E-02
5.00E-02	5.83E-02
3.33E-02	4.17E-02
5.00E-02	5.00E-02
5.00E-02	4.17E-02
4.17E-02	5.83E-02
5.00E-02	5.00E-02
3.33E-02	5.83E-02
3.33E-02	5.00E-02
5.00E-02	7.50E-02
2.50E-02	9.17E-02
4.17E-02	4.17E-02
5.00E-02	5.00E-02
4.17E-02	5.00E-02
5.00E-02	3.33E-02
6.67E-02	3.33E-02
5.00E-02	4.17E-02
6.67E-02	5.00E-02
5.00E-02	3.33E-02
3.33E-02	8.33E-03
2.50E-02	1.67E-02
2.50E-02	3.33E-02
3.33E-02	4.17E-02
3.33E-02	1.67E-02
5.00E-02	3.33E-02
5.00E-02	1.67E-02
5.00E-02	0
2.50E-02	-1.67E-02
3.33E-02	0
3.33E-02	1.67E-02
3.33E-02	8.33E-03
4.17E-02	8.33E-03
3.33E-02	-8.33E-03
5.00E-02	-8.33E-03
2.50E-02	-8.33E-03
2.50E-02	-8.33E-03
2.50E-02	-1.67E-02
5.00E-02	-1.67E-02
2.50E-02	0
8.33E-03	-2.50E-02
3.33E-02	-1.67E-02
2.50E-02	-3.33E-02
5.00E-02	-2.50E-02
2.50E-02	-1.67E-02
3.33E-02	-3.33E-02
2.50E-02	-1.67E-02
2.50E-02	-1.67E-02
-8.33E-03	-4.17E-02
8.33E-03	-5.00E-02
1.67E-02	-5.00E-02
4.17E-02	-5.00E-02
3.33E-02	-5.83E-02
2.50E-02	-2.50E-02
1.67E-02	-5.00E-02
2.50E-02	-3.33E-02
2.50E-02	-3.33E-02
8.33E-03	-3.33E-02
-8.33E-03	-1.67E-02
2.50E-02	-2.50E-02
8.33E-03	-2.50E-02
0	-5.83E-02
2.50E-02	-3.33E-02
-8.33E-03	-3.33E-02
0	-3.33E-02
-8.33E-03	-3.33E-02
-8.33E-03	-5.00E-02
-8.33E-03	-1.67E-02
8.33E-03	-1.67E-02
0	-1.67E-02
8.33E-03	-3.33E-02
8.33E-03	-1.67E-02
0	-3.33E-02
-2.50E-02	-2.50E-02
-3.33E-02	-3.33E-02
-2.50E-02	-2.50E-02
2.50E-02	0
-8.33E-03	0
-8.33E-03	8.33E-03
8.33E-03	0
-8.33E-03	0
8.33E-03	-8.33E-03
-1.67E-02	-3.33E-02
-8.33E-03	8.33E-03
-1.67E-02	0
0	-1.67E-02
-8.33E-03	1.67E-02
8.33E-03	0
-8.33E-03	8.33E-03
-8.33E-03	0
-8.33E-03	1.67E-02
-2.50E-02	1.67E-02
-2.50E-02	1.67E-02
-3.33E-02	3.33E-02
-1.67E-02	3.33E-02
-8.33E-03	0
2.50E-02	4.17E-02
-8.33E-03	5.00E-02
-3.33E-02	1.67E-02
-4.17E-02	1.67E-02
-4.17E-02	5.00E-02
-3.33E-02	3.33E-02
-4.17E-02	4.17E-02
-3.33E-02	8.33E-03
8.33E-03	3.33E-02
-8.33E-03	8.33E-03
-8.33E-03	1.67E-02
-3.33E-02	0
-8.33E-03	1.67E-02
-5.00E-02	1.67E-02
-2.50E-02	1.67E-02
-2.50E-02	0
-1.67E-02	8.33E-03
-1.67E-02	1.67E-02
0	-8.33E-03
-2.50E-02	0
-5.00E-02	-8.33E-03
-3.33E-02	0
-5.00E-02	-8.33E-03
-2.50E-02	8.33E-03
-5.00E-02	8.33E-03
-3.33E-02	0
-2.50E-02	1.67E-02
-2.50E-02	0
-8.33E-03	-8.33E-03
0	0
-2.50E-02	-1.67E-02
-3.33E-02	-3.33E-02
-8.33E-03	2.50E-02
8.33E-03	1.67E-02
-8.33E-03	-8.33E-03
-4.17E-02	-2.50E-02
-8.33E-03	-1.67E-02
-8.33E-03	-8.33E-03
-2.50E-02	-2.50E-02
-8.33E-03	-1.67E-02
0	-1.67E-02
-8.33E-03	-8.33E-03
-2.50E-02	8.33E-03
0	-2.50E-02
8.33E-03	-3.33E-02
0	8.33E-03
-1.67E-02	-1.67E-02
-3.33E-02	-2.50E-02
-2.50E-02	8.33E-03
-2.50E-02	0
-4.17E-02	1.67E-02
8.33E-03	-8.33E-03
0	8.33E-03
8.33E-03	1.67E-02
2.50E-02	0
-8.33E-03	0
0	2.50E-02
-3.33E-02	0
-8.33E-03	3.33E-02
-8.33E-03	-8.33E-03
8.33E-03	-1.67E-02
0	1.67E-02
2.50E-02	-2.50E-02
8.33E-03	0
-2.50E-02	-8.33E-03
-2.50E-02	-1.67E-02
-2.50E-02	-1.67E-02
-2.50E-02	3.33E-02
2.50E-02	-8.33E-03
2.50E-02	1.67E-02
0	1.67E-02
1.67E-02	0
1.67E-02	0
1.67E-02	0
-3.33E-02	3.33E-02
-8.33E-03	4.17E-02
-8.33E-03	1.67E-02
8.33E-03	3.33E-02
2.50E-02	1.67E-02
-1.67E-02	8.33E-03
3.33E-02	1.67E-02
1.67E-02	1.67E-02
3.33E-02	1.67E-02
0	2.50E-02
8.33E-03	1.67E-02
0	1.67E-02
1.67E-02	2.50E-02
1.67E-02	2.50E-02
8.33E-03	8.33E-03
8.33E-03	1.67E-02
2.50E-02	8.33E-03
8.33E-03	1.67E-02
-8.33E-03	0
2.50E-02	1.67E-02
1.67E-02	1.67E-02
4.17E-02	8.33E-03
2.50E-02	3.33E-02
8.33E-03	1.67E-02
2.50E-02	0
-1.67E-02	0
0	0
3.33E-02	-3.33E-02
8.33E-03	8.33E-03
3.33E-02	-8.33E-03
5.00E-02	1.67E-02
5.00E-02	-1.67E-02
3.33E-02	-2.50E-02
5.00E-02	-8.33E-03
5.00E-02	-1.67E-02
0	8.33E-03
3.33E-02	0
2.50E-02	0
3.33E-02	-2.50E-02
4.17E-02	-2.50E-02
6.67E-02	-2.50E-02
5.00E-02	0
5.00E-02	-4.17E-02
4.17E-02	-2.50E-02
4.17E-02	-2.50E-02
5.83E-02	0
5.00E-02	-2.50E-02
3.33E-02	0
5.00E-02	0
5.00E-02	0
5.00E-02	-1.67E-02
3.33E-02	-1.67E-02
5.00E-02	0
5.00E-02	8.33E-03
4.17E-02	8.33E-03
2.50E-02	1.67E-02
5.83E-02	8.33E-03
6.67E-02	0
5.00E-02	8.33E-03
6.67E-02	-8.33E-03
2.50E-02	0
5.00E-02	1.67E-02
4.17E-02	1.67E-02
5.00E-02	-1.67E-02
5.00E-02	3.33E-02
5.00E-02	8.33E-03
5.83E-02	2.50E-02
5.00E-02	-8.33E-03
1.67E-02	1.67E-02
5.00E-02	1.67E-02
4.17E-02	3.33E-02
4.17E-02	2.50E-02
8.33E-03	3.33E-02
3.33E-02	1.67E-02
4.17E-02	3.33E-02
5.00E-02	1.67E-02
5.00E-02	0
4.17E-02	8.33E-03
8.33E-03	1.67E-02
3.33E-02	1.67E-02
2.50E-02	2.50E-02
0	8.33E-03
-8.33E-03	1.67E-02
3.33E-02	3.33E-02
1.67E-02	-8.33E-03
1.67E-02	1.67E-02
1.67E-02	3.33E-02
1.67E-02	2.50E-02
8.33E-03	0
3.33E-02	0
-8.33E-03	3.33E-02
-8.33E-03	2.50E-02
8.33E-03	1.67E-02
-1.67E-02	8.33E-03
3.33E-02	0
1.67E-02	8.33E-03
8.33E-03	3.33E-02
-8.33E-03	3.33E-02
8.33E-03	8.33E-03
-1.67E-02	8.33E-03
8.33E-03	2.50E-02
2.50E-02	0
2.50E-02	0
0	8.33E-03
-8.33E-03	-8.33E-03
-8.33E-03	1.67E-02
-2.50E-02	8.33E-03
0	0
0	3.33E-02
-1.67E-02	1.67E-02
2.50E-02	3.33E-02
-8.33E-03	3.33E-02
8.33E-03	8.33E-03
-2.50E-02	2.50E-02
8.33E-03	1.67E-02
0	0
-1.67E-02	0
-2.50E-02	3.33E-02
-3.33E-02	1.67E-02
-2.50E-02	1.67E-02
-4.17E-02	-1.67E-02
-3.33E-02	8.33E-03
0	-8.33E-03
-3.33E-02	-2.50E-02
-5.00E-02	1.67E-02
0	2.50E-02
-2.50E-02	0
-4.17E-02	0
-5.00E-02	-1.67E-02
-1.67E-02	-2.50E-02
-3.33E-02	-1.67E-02
-2.50E-02	-3.33E-02
-8.33E-03	-1.67E-02
-2.50E-02	-2.50E-02
-3.33E-02	0
-8.33E-03	-2.50E-02
8.33E-03	8.33E-03
-8.33E-03	-2.50E-02
-8.33E-03	-1.67E-02
-4.17E-02	-8.33E-03
-1.67E-02	-3.33E-02
-8.33E-03	-8.33E-03
-5.00E-02	0
-3.33E-02	1.67E-02
-8.33E-03	2.50E-02
0	0
-8.33E-03	1.67E-02
-1.67E-02	1.67E-02
-1.67E-02	1.67E-02
-8.33E-03	8.33E-03
-4.17E-02	8.33E-03
-4.17E-02	3.33E-02
-2.50E-02	1.67E-02
-3.33E-02	1.67E-02
-2.50E-02	8.33E-03
-1.67E-02	1.67E-02
-2.50E-02	1.67E-02
-4.17E-02	2.50E-02
-8.33E-03	1.67E-02
-5.00E-02	8.33E-03
-8.33E-03	1.67E-02
-2.50E-02	0
-2.50E-02	-8.33E-03
-4.17E-02	-1.67E-02
-2.50E-02	1.67E-02
-3.33E-02	1.67E-02
-2.50E-02	0
-5.00E-02	0
-1.67E-02	1.67E-02
-5.00E-02	-8.33E-03
-1.67E-02	0
-2.50E-02	-1.67E-02
-2.50E-02	8.33E-03
-8.33E-03	-1.67E-02
-2.50E-02	0
-2.50E-02	0
-4.17E-02	0
-2.50E-02	0
-8.33E-03	-8.33E-03
-5.00E-02	-3.33E-02
-3.33E-02	2.50E-02
-2.50E-02	8.33E-03
-2.50E-02	0
-2.50E-02	-1.67E-02
-8.33E-03	-1.67E-02
-1.67E-02	1.67E-02
-8.33E-03	0
-4.17E-02	-8.33E-03
-2.50E-02	-8.33E-03
0	8.33E-03
-2.50E-02	-1.67E-02
-4.17E-02	-1.67E-02
0	-2.50E-02
-8.33E-03	0
-8.33E-03	0
-8.33E-03	-8.33E-03
-8.33E-03	-2.50E-02
2.50E-02	8.33E-03
8.33E-03	-1.67E-02
0	-1.67E-02
-8.33E-03	-8.33E-03
0	-3.33E-02
8.33E-03	0
2.50E-02	-8.33E-03
3.33E-02	-3.33E-02
0	0
-8.33E-03	-1.67E-02
-8.33E-03	-1.67E-02
8.33E-03	-8.33E-03
8.33E-03	8.33E-03
2.50E-02	-8.33E-03
-1.67E-02	-2.50E-02
-8.33E-03	0
8.33E-03	8.33E-03
8.33E-03	0
3.33E-02	1.67E-02
2.50E-02	0
4.17E-02	8.33E-03
3.33E-02	3.33E-02
1.67E-02	8.33E-03
2.50E-02	3.33E-02
4.17E-02	5.00E-02
3.33E-02	5.00E-02
2.50E-02	2.50E-02
1.67E-02	4.17E-02
3.33E-02	3.33E-02
3.33E-02	4.17E-02
2.50E-02	5.00E-02
2.50E-02	3.33E-02
4.17E-02	4.17E-02
4.17E-02	5.00E-02
3.33E-02	3.33E-02
1.67E-02	1.67E-02
2.50E-02	5.00E-02
4.17E-02	5.00E-02
5.00E-02	5.00E-02
2.50E-02	4.17E-02
2.50E-02	4.17E-02
3.33E-02	3.33E-02
2.50E-02	3.33E-02
8.33E-03	2.50E-02
2.50E-02	3.33E-02
3.33E-02	1.67E-02
5.00E-02	2.50E-02
3.33E-02	8.33E-03
3.33E-02	3.33E-02
3.33E-02	2.50E-02
2.50E-02	5.00E-02
0	8.33E-03
4.17E-02	3.33E-02
4.17E-02	3.33E-02
4.17E-02	8.33E-03
5.00E-02	3.33E-02
5.00E-02	3.33E-02
4.17E-02	5.00E-02
2.50E-02	5.00E-02
5.00E-02	3.33E-02
5.00E-02	1.67E-02
2.50E-02	4.17E-02
3.33E-02	3.33E-02
5.00E-02	1.67E-02
3.33E-02	1.67E-02
2.50E-02	8.33E-03
5.00E-02	8.33E-03
3.33E-02	1.67E-02
4.17E-02	0
5.00E-02	2.50E-02
5.83E-02	0
5.00E-02	-8.33E-03
4.17E-02	-1.67E-02
8.33E-03	0
5.00E-02	8.33E-03
5.00E-02	-1.67E-02
5.83E-02	8.33E-03
2.50E-02	0
4.17E-02	0
5.00E-02	0
5.83E-02	-1.67E-02
7.50E-02	0
5.00E-02	-1.67E-02
4.17E-02	1.67E-02
6.67E-02	8.33E-03
5.00E-02	0
5.83E-02	-8.33E-03
2.50E-02	-1.67E-02
4.17E-02	2.50E-02
3.33E-02	0
5.00E-02	-8.33E-03
2.50E-02	8.33E-03
5.00E-02	0
4.17E-02	-8.33E-03
3.33E-02	-8.33E-03
4.17E-02	8.33E-03
2.50E-02	1.67E-02
5.00E-02	8.33E-03
4.17E-02	0
5.83E-02	-8.33E-03
2.50E-02	0
5.00E-02	0
5.00E-02	8.33E-03
5.00E-02	0
2.50E-02	0
2.50E-02	-1.67E-02
8.33E-03	8.33E-03
5.00E-02	-1.67E-02
2.50E-02	-1.67E-02
5.83E-02	8.33E-03
5.00E-02	-8.33E-03
4.17E-02	-1.67E-02
2.50E-02	-1.67E-02
5.00E-02	8.33E-03
8.33E-03	-1.67E-02
2.50E-02	0
2.50E-02	8.33E-03
4.17E-02	0
2.50E-02	0
4.17E-02	8.33E-03
4.17E-02	-1.67E-02
5.00E-02	0
2.50E-02	1.67E-02
4.17E-02	3.33E-02
2.50E-02	4.17E-02
2.50E-02	3.33E-02
2.50E-02	1.67E-02
5.00E-02	0
8.33E-03	1.67E-02
0	1.67E-02
2.50E-02	3.33E-02
2.50E-02	-1.67E-02
8.33E-03	0
5.00E-02	8.33E-03
2.50E-02	1.67E-02
4.17E-02	-8.33E-03
-8.33E-03	-8.33E-03
2.50E-02	8.33E-03
-8.33E-03	0
2.50E-02	3.33E-02
-5.00E-02	-1.67E-02
-8.33E-03	-8.33E-03
-8.33E-03	-8.33E-03
8.33E-03	-1.67E-02
-1.67E-02	-5.00E-02
8.33E-03	-8.33E-03
-8.33E-03	-3.33E-02
-1.67E-02	-8.33E-03
-1.67E-02	-1.67E-02
-3.33E-02	-2.50E-02
-8.33E-03	-8.33E-03
8.33E-03	8.33E-03
8.33E-03	0
0	-1.67E-02
8.33E-03	-8.33E-03
-8.33E-03	0
-2.50E-02	0
-3.33E-02	0
-2.50E-02	-8.33E-03
-1.67E-02	-1.67E-02
-8.33E-03	8.33E-03
0	0
8.33E-03	0
-8.33E-03	2.50E-02
-3.33E-02	0
-2.50E-02	8.33E-03
-3.33E-02	-1.67E-02
-1.67E-02	-8.33E-03
-4.17E-02	0
-1.67E-02	0
-8.33E-03	0
-1.67E-02	-8.33E-03
-8.33E-03	0
-1.67E-02	0
-3.33E-02	-2.50E-02
-4.17E-02	-1.67E-02
-2.50E-02	-2.50E-02
-8.33E-03	-2.50E-02
-8.33E-03	0
-2.50E-02	-1.67E-02
-1.67E-02	3.33E-02
8.33E-03	0
-3.33E-02	-8.33E-03
-8.33E-03	0
-3.33E-02	2.50E-02
-8.33E-03	8.33E-03
-1.67E-02	8.33E-03
-1.67E-02	0
-8.33E-03	4.17E-02
-1.67E-02	1.67E-02
-8.33E-03	2.50E-02
-2.50E-02	1.67E-02
-3.33E-02	3.33E-02
-3.33E-02	2.50E-02
-2.50E-02	4.17E-02
-4.17E-02	2.50E-02
-8.33E-03	3.33E-02
-8.33E-03	2.50E-02
-4.17E-02	3.33E-02
-2.50E-02	3.33E-02
-5.00E-02	5.83E-02
-4.17E-02	4.17E-02
-8.33E-03	4.17E-02
2.50E-02	8.33E-03
-8.33E-03	0
-8.33E-03	-8.33E-03
-2.50E-02	0
-8.33E-03	0
-2.50E-02	1.67E-02
-2.50E-02	0
-8.33E-03	-1.67E-02
-3.33E-02	-8.33E-03
0	0
8.33E-03	-8.33E-03
-8.33E-03	0
0	-3.33E-02
-8.33E-03	-1.67E-02
-2.50E-02	0
-8.33E-03	-8.33E-03
-2.50E-02	0
-2.50E-02	5.00E-02
-3.33E-02	-8.33E-03
8.33E-03	-1.67E-02
-1.67E-02	8.33E-03
1.67E-02	0
0	1.67E-02
-3.33E-02	-1.67E-02
2.50E-02	2.50E-02
-8.33E-03	3.33E-02
8.33E-03	3.33E-02
-8.33E-03	1.67E-02
-2.50E-02	1.67E-02
-8.33E-03	1.67E-02
8.33E-03	4.17E-02
-8.33E-03	1.67E-02
-1.67E-02	8.33E-03
-2.50E-02	1.67E-02
-4.17E-02	3.33E-02
-8.33E-03	3.33E-02
-8.33E-03	1.67E-02
8.33E-03	-8.33E-03
-8.33E-03	0
2.50E-02	1.67E-02
0	-8.33E-03
-1.67E-02	1.67E-02
8.33E-03	1.67E-02
8.33E-03	8.33E-03
-8.33E-03	1.67E-02
0	2.50E-02
8.33E-03	1.67E-02
0	3.33E-02
0	3.33E-02
-1.67E-02	1.67E-02
2.50E-02	3.33E-02
2.50E-02	4.17E-02
8.33E-03	5.00E-02
0	4.17E-02
1.67E-02	3.33E-02
2.50E-02	5.83E-02
1.67E-02	4.17E-02
8.33E-03	8.33E-03
5.00E-02	3.33E-02
4.17E-02	5.00E-02
2.50E-02	1.67E-02
8.33E-03	3.33E-02
8.33E-03	3.33E-02
2.50E-02	5.00E-02
3.33E-02	3.33E-02
8.33E-03	8.33E-03
5.83E-02	4.17E-02
5.00E-02	3.33E-02
4.17E-02	2.50E-02
8.33E-03	8.33E-03
8.33E-03	5.00E-02
8.33E-03	2.50E-02
-8.33E-03	0
-8.33E-03	1.67E-02
1.67E-02	3.33E-02
1.67E-02	1.67E-02
2.50E-02	1.67E-02
1.67E-02	3.33E-02
2.50E-02	1.67E-02
8.33E-03	3.33E-02
0	4.17E-02
1.67E-02	2.50E-02
8.33E-03	4.17E-02
4.17E-02	5.00E-02
1.67E-02	5.00E-02
-8.33E-03	8.33E-03
-8.33E-03	5.00E-02
8.33E-03	4.17E-02
8.33E-03	3.33E-02
1.67E-02	-1.67E-02
8.33E-03	0
3.33E-02	5.00E-02
0	1.67E-02
-8.33E-03	8.33E-03
-8.33E-03	8.33E-03
0	8.33E-03
-1.67E-02	-1.67E-02
8.33E-03	-1.67E-02
-8.33E-03	8.33E-03
8.33E-03	1.67E-02
8.33E-03	-1.67E-02
2.50E-02	0
0	0
2.50E-02	0
8.33E-03	2.50E-02
0	0
8.33E-03	-8.33E-03
0	8.33E-03
8.33E-03	-1.67E-02
8.33E-03	0
8.33E-03	-1.67E-02
2.50E-02	8.33E-03
2.50E-02	-2.50E-02
8.33E-03	-5.00E-02
0	0
0	1.67E-02
8.33E-03	8.33E-03
0	-1.67E-02
8.33E-03	-2.50E-02
8.33E-03	0
4.17E-02	-8.33E-03
2.50E-02	0
0	0
4.17E-02	0
0	0
8.33E-03	-1.67E-02
8.33E-03	-3.33E-02
8.33E-03	8.33E-03
5.00E-02	1.67E-02
2.50E-02	0
8.33E-03	-1.67E-02
0	8.33E-03
2.50E-02	0
3.33E-02	-8.33E-03
8.33E-03	-3.33E-02
3.33E-02	0
8.33E-03	8.33E-03
5.00E-02	-3.33E-02
8.33E-03	-8.33E-03
8.33E-03	-3.33E-02
8.33E-03	-8.33E-03
-8.33E-03	-3.33E-02
2.50E-02	0
5.00E-02	0
5.00E-02	-1.67E-02
2.50E-02	-8.33E-03
2.50E-02	-2.50E-02
1.67E-02	-2.50E-02
1.67E-02	8.33E-03
-8.33E-03	-1.67E-02
0	-1.67E-02
8.33E-03	1.67E-02
2.50E-02	1.67E-02
8.33E-03	-1.67E-02
2.50E-02	-2.50E-02
2.50E-02	3.33E-02
-8.33E-03	-1.67E-02
8.33E-03	-8.33E-03
2.50E-02	-8.33E-03
1.67E-02	1.67E-02
0	0
2.50E-02	8.33E-03
1.67E-02	2.50E-02
5.00E-02	0
8.33E-03	-8.33E-03
3.33E-02	0
8.33E-03	0
1.67E-02	0
-8.33E-03	8.33E-03
-8.33E-03	0
8.33E-03	3.33E-02
2.50E-02	-1.67E-02
8.33E-03	1.67E-02
2.50E-02	8.33E-03
2.50E-02	-8.33E-03
-8.33E-03	8.33E-03
-1.67E-02	0
-2.50E-02	8.33E-03
-4.17E-02	1.67E-02
-1.67E-02	0
8.33E-03	8.33E-03
8.33E-03	-1.67E-02
-8.33E-03	-2.50E-02
3.33E-02	8.33E-03
-1.67E-02	8.33E-03
-3.33E-02	8.33E-03
-2.50E-02	-1.67E-02
-2.50E-02	-8.33E-03
0	0
1.67E-02	-2.50E-02
8.33E-03	0
-8.33E-03	8.33E-03
2.50E-02	4.17E-02
0	0
-3.33E-02	-2.50E-02
-2.50E-02	4.17E-02
-8.33E-03	1.67E-02
8.33E-03	0
2.50E-02	1.67E-02
8.33E-03	8.33E-03
2.50E-02	3.33E-02
2.50E-02	8.33E-03
-8.33E-03	8.33E-03
-8.33E-03	8.33E-03
-3.33E-02	1.67E-02
3.33E-02	2.50E-02
2.50E-02	3.33E-02
2.50E-02	0
1.67E-02	2.50E-02
-8.33E-03	2.50E-02
-2.50E-02	4.17E-02
-1.67E-02	1.67E-02
-8.33E-03	0
-1.67E-02	0
1.67E-02	-1.67E-02
-8.33E-03	0
8.33E-03	2.50E-02
2.50E-02	0
-8.33E-03	1.67E-02
-8.33E-03	0
-8.33E-03	0
-8.33E-03	8.33E-03
0	1.67E-02
-8.33E-03	0
-8.33E-03	1.67E-02
0	0
0	-1.67E-02
2.50E-02	-8.33E-03
-2.50E-02	-8.33E-03
-2.50E-02	1.67E-02
-5.00E-02	2.50E-02
-1.67E-02	0
0	0
-2.50E-02	8.33E-03
-8.33E-03	-8.33E-03
-1.67E-02	0
-2.50E-02	-2.50E-02
-2.50E-02	1.67E-02
-4.17E-02	0
-5.83E-02	1.67E-02
-1.67E-02	0
0	2.50E-02
-1.67E-02	8.33E-03
-1.67E-02	-8.33E-03
-8.33E-03	8.33E-03
-1.67E-02	3.33E-02
-3.33E-02	0
-4.17E-02	1.67E-02
-4.17E-02	1.67E-02
-8.33E-03	1.67E-02
-8.33E-03	3.33E-02
-4.17E-02	-8.33E-03
-3.33E-02	1.67E-02
-1.67E-02	-1.67E-02
-8.33E-03	2.50E-02
-2.50E-02	1.67E-02
-3.33E-02	1.67E-02
-4.17E-02	2.50E-02
-2.50E-02	2.50E-02
-2.50E-02	0
-1.67E-02	-8.33E-03
-1.67E-02	4.17E-02
-1.67E-02	2.50E-02
-8.33E-03	3.33E-02
-1.67E-02	0
-2.50E-02	0
-8.33E-03	2.50E-02
-8.33E-03	0
-1.67E-02	8.33E-03
8.33E-03	1.67E-02
0	3.33E-02
-8.33E-03	1.67E-02
2.50E-02	1.67E-02
-8.33E-03	5.00E-02
-2.50E-02	0
-8.33E-03	3.33E-02
-2.50E-02	8.33E-03
3.33E-02	1.67E-02
8.33E-03	3.33E-02
-8.33E-03	0
2.50E-02	2.50E-02
-8.33E-03	1.67E-02
-2.50E-02	3.33E-02
-2.50E-02	3.33E-02
-4.17E-02	3.33E-02
0	3.33E-02
1.67E-02	8.33E-03
3.33E-02	0
8.33E-03	2.50E-02
0	3.33E-02
-8.33E-03	4.17E-02
-2.50E-02	2.50E-02
1.67E-02	3.33E-02
4.17E-02	3.33E-02
1.67E-02	4.17E-02
1.67E-02	3.33E-02
1.67E-02	0
-8.33E-03	2.50E-02
1.67E-02	2.50E-02
-8.33E-03	1.67E-02
-3.33E-02	1.67E-02
2.50E-02	5.00E-02
0	4.17E-02
2.50E-02	3.33E-02
4.17E-02	8.33E-03
3.33E-02	8.33E-03
4.17E-02	-1.67E-02
3.33E-02	1.67E-02
0	3.33E-02
8.33E-03	4.17E-02
2.50E-02	3.33E-02
2.50E-02	1.67E-02
3.33E-02	1.67E-02
5.00E-02	4.17E-02
4.17E-02	1.67E-02
3.33E-02	3.33E-02
0	1.67E-02
8.33E-03	0
8.33E-03	4.17E-02
1.67E-02	3.33E-02
2.50E-02	3.33E-02
5.00E-02	8.33E-03
6.67E-02	1.67E-02
3.33E-02	8.33E-03
5.00E-02	0
5.00E-02	0
3.33E-02	3.33E-02
3.33E-02	8.33E-03
2.50E-02	8.33E-03
3.33E-02	8.33E-03
2.50E-02	1.67E-02
5.83E-02	3.33E-02
5.00E-02	0
5.00E-02	1.67E-02
2.50E-02	3.33E-02
8.33E-03	-8.33E-03
3.33E-02	1.67E-02
2.50E-02	8.33E-03
4.17E-02	1.67E-02
8.33E-03	2.50E-02
5.00E-02	1.67E-02
3.33E-02	3.33E-02
3.33E-02	0
2.50E-02	2.50E-02
8.33E-03	1.67E-02
1.67E-02	3.33E-02
3.33E-02	2.50E-02
5.00E-02	1.67E-02
5.00E-02	3.33E-02
4.17E-02	1.67E-02
5.00E-02	1.67E-02
5.00E-02	5.83E-02
2.50E-02	3.33E-02
0	4.17E-02
2.50E-02	1.67E-02
3.33E-02	5.00E-02
3.33E-02	3.33E-02
2.50E-02	1.67E-02
5.83E-02	3.33E-02
5.00E-02	3.33E-02
5.00E-02	4.17E-02
-8.33E-03	1.67E-02
2.50E-02	3.33E-02
-1.67E-02	5.00E-02
2.50E-02	1.67E-02
3.33E-02	3.33E-02
4.17E-02	3.33E-02
5.00E-02	4.17E-02
5.00E-02	1.67E-02
5.00E-02	2.50E-02
2.50E-02	2.50E-02
2.50E-02	3.33E-02
2.50E-02	0
1.67E-02	1.67E-02
8.33E-03	8.33E-03
4.17E-02	1.67E-02
4.17E-02	3.33E-02
4.17E-02	1.67E-02
4.17E-02	3.33E-02
8.33E-03	2.50E-02
2.50E-02	-8.33E-03
8.33E-03	1.67E-02
4.17E-02	-1.67E-02
3.33E-02	3.33E-02
3.33E-02	0
5.00E-02	1.67E-02
2.50E-02	8.33E-03
1.67E-02	-1.67E-02
2.50E-02	-1.67E-02
8.33E-03	8.33E-03
0	8.33E-03
8.33E-03	0
0	-1.67E-02
-1.67E-02	8.33E-03
0	8.33E-03
4.17E-02	8.33E-03
2.50E-02	1.67E-02
-8.33E-03	0
-8.33E-03	0
-1.67E-02	-8.33E-03
8.33E-03	8.33E-03
3.33E-02	0
-8.33E-03	0
-8.33E-03	0
0	2.50E-02
-8.33E-03	1.67E-02
0	0
-2.50E-02	0
-2.50E-02	8.33E-03
-8.33E-03	1.67E-02
0	8.33E-03
8.33E-03	1.67E-02
0	1.67E-02
-8.33E-03	1.67E-02
-1.67E-02	-8.33E-03
-2.50E-02	0
-8.33E-03	-1.67E-02
-1.67E-02	2.50E-02
-2.50E-02	1.67E-02
1.67E-02	1.67E-02
8.33E-03	-8.33E-03
-1.67E-02	0
-1.67E-02	-8.33E-03
-1.67E-02	0
-8.33E-03	0
-2.50E-02	0
-3.33E-02	0
-1.67E-02	-8.33E-03
-1.67E-02	8.33E-03
-1.67E-02	8.33E-03
0	-1.67E-02
-2.50E-02	-2.50E-02
8.33E-03	1.67E-02
-8.33E-03	3.33E-02
-2.50E-02	1.67E-02
-1.67E-02	8.33E-03
-2.50E-02	8.33E-03
-1.67E-02	2.50E-02
8.33E-03	2.50E-02
2.50E-02	0
-1.67E-02	8.33E-03
-3.33E-02	8.33E-03
-3.33E-02	0
-3.33E-02	0
-5.00E-02	-8.33E-03
-3.33E-02	8.33E-03
-2.50E-02	0
-8.33E-03	0
2.50E-02	1.67E-02
-8.33E-03	-1.67E-02
-2.50E-02	3.33E-02
-4.17E-02	3.33E-02
-4.17E-02	2.50E-02
-8.33E-03	3.33E-02
0	0
-2.50E-02	8.33E-03
-8.33E-03	1.67E-02
0	4.17E-02
0	3.33E-02
-3.33E-02	8.33E-03
-4.17E-02	1.67E-02
-2.50E-02	0
-4.17E-02	1.67E-02
-2.50E-02	8.33E-03
-1.67E-02	-1.67E-02
0	8.33E-03
-2.50E-02	2.50E-02
-4.17E-02	1.67E-02
-4.17E-02	0
-4.17E-02	3.33E-02
-2.50E-02	-8.33E-03
-3.33E-02	-8.33E-03
-4.17E-02	-3.33E-02
-3.33E-02	0
-8.33E-03	-1.67E-02
-2.50E-02	0
0	-3.33E-02
-8.33E-03	-3.33E-02
-1.67E-02	-1.67E-02
-3.33E-02	-1.67E-02
-4.17E-02	-1.67E-02
-3.33E-02	0
-2.50E-02	-2.50E-02
-8.33E-03	-2.50E-02
-2.50E-02	-1.67E-02
-8.33E-03	-3.33E-02
0	-8.33E-03
-8.33E-03	-3.33E-02
-8.33E-03	-1.67E-02
0	0
-2.50E-02	0
-8.33E-03	-2.50E-02
-8.33E-03	-3.33E-02
-2.50E-02	-8.33E-03
-8.33E-03	-1.67E-02
-8.33E-03	-3.33E-02
-1.67E-02	-2.50E-02
-3.33E-02	-3.33E-02
-4.17E-02	-1.67E-02
-4.17E-02	-1.67E-02
-4.17E-02	-1.67E-02
-1.67E-02	1.67E-02
0	-1.67E-02
-2.50E-02	-2.50E-02
-2.50E-02	1.67E-02
-8.33E-03	-1.67E-02
-1.67E-02	2.50E-02
-2.50E-02	-8.33E-03
-2.50E-02	-1.67E-02
-1.67E-02	8.33E-03
0	8.33E-03
-3.33E-02	-1.67E-02
-8.33E-03	1.67E-02
-2.50E-02	-8.33E-03
-8.33E-03	8.33E-03
-2.50E-02	1.67E-02
-2.50E-02	0
-2.50E-02	0
8.33E-03	2.50E-02
0	1.67E-02
-1.67E-02	-1.67E-02
-3.33E-02	0
-8.33E-03	-1.67E-02
-2.50E-02	0
0	0
-3.33E-02	-8.33E-03
8.33E-03	-8.33E-03
0	-1.67E-02
0	0
-2.50E-02	1.67E-02
8.33E-03	0
-8.33E-03	8.33E-03
-8.33E-03	0
8.33E-03	0
0	3.33E-02
-8.33E-03	1.67E-02
8.33E-03	2.50E-02
0	0
1.67E-02	8.33E-03
0	3.33E-02
-8.33E-03	2.50E-02
8.33E-03	1.67E-02
2.50E-02	1.67E-02
2.50E-02	3.33E-02
1.67E-02	3.33E-02
2.50E-02	8.33E-03
-8.33E-03	0
0	4.17E-02
8.33E-03	2.50E-02
2.50E-02	-2.50E-02
8.33E-03	1.67E-02
1.67E-02	1.67E-02
0	1.67E-02
3.33E-02	2.50E-02
0	2.50E-02
-8.33E-03	8.33E-03
8.33E-03	3.33E-02
8.33E-03	2.50E-02
1.67E-02	0
-8.33E-03	1.67E-02
8.33E-03	0
8.33E-03	0
-8.33E-03	0
-8.33E-03	1.67E-02
-8.33E-03	8.33E-03
2.50E-02	2.50E-02
8.33E-03	-2.50E-02
4.17E-02	1.67E-02
-8.33E-03	8.33E-03
3.33E-02	1.67E-02
8.33E-03	8.33E-03
0	-1.67E-02
3.33E-02	3.33E-02
8.33E-03	3.33E-02
2.50E-02	2.50E-02
8.33E-03	4.17E-02
4.17E-02	0
2.50E-02	0
8.33E-03	1.67E-02
-8.33E-03	-1.67E-02
8.33E-03	1.67E-02
1.67E-02	8.33E-03
3.33E-02	-1.67E-02
3.33E-02	1.67E-02
4.17E-02	1.67E-02
2.50E-02	8.33E-03
0	8.33E-03
8.33E-03	-1.67E-02
2.50E-02	-3.33E-02
1.67E-02	-3.33E-02
3.33E-02	-3.33E-02
3.33E-02	-3.33E-02
8.33E-03	-2.50E-02
3.33E-02	-5.00E-02
8.33E-03	-5.00E-02
1.67E-02	-5.83E-02
4.17E-02	-5.00E-02
3.33E-02	-2.50E-02
3.33E-02	-1.67E-02
1.67E-02	-5.00E-02
1.67E-02	-3.33E-02
1.67E-02	-3.33E-02
-8.33E-03	-1.67E-02
8.33E-03	-3.33E-02
1.67E-02	-1.67E-02
8.33E-03	-2.50E-02
8.33E-03	-8.33E-03
0	-4.17E-02
2.50E-02	-3.33E-02
-8.33E-03	-1.67E-02
8.33E-03	-8.33E-03
2.50E-02	-3.33E-02
2.50E-02	-4.17E-02
2.50E-02	-3.33E-02
1.67E-02	-1.67E-02
2.50E-02	0
1.67E-02	-8.33E-03
0	0
2.50E-02	-1.67E-02
1.67E-02	-1.67E-02
8.33E-03	0
8.33E-03	0
5.00E-02	-3.33E-02
3.33E-02	-1.67E-02
2.50E-02	-1.67E-02
8.33E-03	0
3.33E-02	0
2.50E-02	8.33E-03
8.33E-03	0
2.50E-02	0
0	-8.33E-03
0	0
8.33E-03	3.33E-02
-8.33E-03	5.00E-02
3.33E-02	1.67E-02
1.67E-02	1.67E-02
4.17E-02	2.50E-02
1.67E-02	-8.33E-03
0	2.50E-02
1.67E-02	2.50E-02
0	1.67E-02
-8.33E-03	2.50E-02
8.33E-03	1.67E-02
8.33E-03	5.00E-02
8.33E-03	-1.67E-02
-8.33E-03	0
4.17E-02	2.50E-02
1.67E-02	0
2.50E-02	-8.33E-03
-8.33E-03	3.33E-02
8.33E-03	1.67E-02
-2.50E-02	-1.67E-02
-3.33E-02	1.67E-02
-8.33E-03	1.67E-02
8.33E-03	3.33E-02
-8.33E-03	0
-8.33E-03	1.67E-02
0	1.67E-02
-1.67E-02	5.00E-02
-8.33E-03	1.67E-02
-8.33E-03	1.67E-02
0	5.00E-02
-2.50E-02	4.17E-02
-8.33E-03	3.33E-02
-8.33E-03	5.00E-02
2.50E-02	3.33E-02
-8.33E-03	4.17E-02
8.33E-03	5.00E-02
1.67E-02	3.33E-02
-1.67E-02	3.33E-02
-8.33E-03	6.67E-02
8.33E-03	5.83E-02
-2.50E-02	5.00E-02
-4.17E-02	5.00E-02
0	5.00E-02
1.67E-02	5.83E-02
8.33E-03	5.00E-02
2.50E-02	3.33E-02
2.50E-02	6.67E-02
2.50E-02	5.83E-02
8.33E-03	3.33E-02
2.50E-02	5.00E-02
2.50E-02	5.00E-02
8.33E-03	3.33E-02
0	4.17E-02
2.50E-02	3.33E-02
-8.33E-03	4.17E-02
2.50E-02	3.33E-02
4.17E-02	0
2.50E-02	0
8.33E-03	-8.33E-03
8.33E-03	-1.67E-02
8.33E-03	-1.67E-02
0	-2.50E-02
-1.67E-02	-1.67E-02
0	-3.33E-02
[truncated: 998,000+ more rows]
