# Supplementary material for: A Compound Fault Diagnosis for Rolling Bearings Method Based on Blind Source Separation and Ensemble Empirical Mode Decomposition
Source: PLoS One. 2014 Oct 7;9(10):e109166. doi: 10.1371/journal.pone.0109166 (PMC4188612; doi:10.1371/journal.pone.0109166)
Supplement: Data S2 — Original diagnosis signal at 900 rpm. (ZIP) [file pone.0109166.s002.zip]

Archive with 1 entries (1 files):
- original data at 900rpm.csv
