# Supplementary material for: A Compound Fault Diagnosis for Rolling Bearings Method Based on Blind Source Separation and Ensemble Empirical Mode Decomposition
Source: PLoS One. 2014 Oct 7;9(10):e109166. doi: 10.1371/journal.pone.0109166 (PMC4188612; doi:10.1371/journal.pone.0109166)
Supplement: Data S3 — Original diagnosis signal at 1300 rpm. (ZIP) [file pone.0109166.s003.zip › original data at 1300rpm.csv]

5.00E-02	0.275
3.33E-02	0.2416667
0	0.2833333
5.83E-02	0.225
6.67E-02	0.2166667
5.00E-02	0.1833333
5.83E-02	0.15
1.00E-01	0.1166667
1.00E-01	0.1083333
8.33E-02	4.17E-02
6.67E-02	0
0.125	-7.50E-02
0.1916667	-8.33E-02
0.175	-0.125
0.1666667	-0.275
0.1666667	-0.3333333
0.1666667	-0.3916667
0.175	-0.425
0.1416667	-0.5166667
9.17E-02	-0.5666667
0.1166667	-0.55
0.1166667	-0.6083333
5.00E-02	-0.6666667
5.00E-02	-0.6833333
4.17E-02	-0.6666667
1.67E-02	-0.6666667
-5.00E-02	-0.7
-8.33E-02	-0.6833333
-9.17E-02	-0.6166667
-0.1166667	-0.5333333
-0.1583333	-0.4916667
-0.2083333	-0.45
-0.175	-0.3833333
-0.125	-0.275
-0.1333333	-0.2
-0.125	-0.15
-1.00E-01	0
-1.00E-01	0.1166667
-0.1166667	0.15
-0.1416667	0.2083333
-8.33E-02	0.325
-5.83E-02	0.4
-3.33E-02	0.45
-3.33E-02	0.475
-8.33E-03	0.5166667
-4.17E-02	0.55
-2.50E-02	0.5166667
-4.17E-02	0.5166667
-7.50E-02	0.525
-6.67E-02	0.5416667
-5.00E-02	0.4916667
-0.1333333	0.4833333
-0.1333333	0.4166667
-0.15	0.3916667
-0.175	0.3333333
-0.2	0.2583333
-0.1416667	0.2333333
-0.1916667	0.1666667
-0.225	0.125
-0.2416667	4.17E-02
-0.2666667	1.67E-02
-0.2666667	-4.17E-02
-0.225	-0.125
-0.2166667	-0.2
-0.175	-0.2416667
-0.1333333	-0.2166667
-1.00E-01	-0.2333333
-0.1333333	-0.3333333
-8.33E-02	-0.3083333
-3.33E-02	-0.275
0	-0.3333333
0	-0.3333333
8.33E-02	-0.325
0.1166667	-0.2666667
5.83E-02	-0.3083333
5.00E-02	-0.325
5.83E-02	-0.2583333
6.67E-02	-0.2333333
5.00E-02	-0.2166667
5.83E-02	-0.2083333
2.50E-02	-0.125
0	-5.00E-02
-5.83E-02	-5.00E-02
-1.00E-01	-5.00E-02
-0.1166667	2.50E-02
-0.1333333	6.67E-02
-0.15	6.67E-02
-0.1583333	1.00E-01
-0.175	0.1666667
-0.225	0.225
-0.2416667	0.2083333
-0.2166667	0.2
-0.1666667	0.2416667
-0.1083333	0.2583333
-1.00E-01	0.2583333
-4.17E-02	0.2583333
0	0.3166667
5.00E-02	0.3083333
5.00E-02	0.275
5.83E-02	0.2166667
0.1333333	0.225
0.2083333	0.1916667
0.225	0.1416667
0.1666667	8.33E-02
0.15	5.00E-02
0.15	3.33E-02
0.175	-2.50E-02
0.15	-1.00E-01
0.1666667	-0.1416667
0.175	-0.1416667
0.125	-0.175
1.00E-01	-0.25
5.83E-02	-0.2666667
1.67E-02	-0.2333333
-8.33E-03	-0.2416667
8.33E-03	-0.275
-4.17E-02	-0.2666667
-2.50E-02	-0.2166667
-8.33E-03	-0.175
-8.33E-03	-0.1416667
-7.50E-02	-0.1083333
-3.33E-02	-4.17E-02
-1.67E-02	1.67E-02
4.17E-02	5.83E-02
8.33E-02	0.1083333
0.1333333	0.175
0.15	0.25
0.1416667	0.2833333
0.15	0.3083333
0.175	0.3583333
0.2083333	0.425
0.2333333	0.45
0.25	0.4583333
0.2583333	0.5
0.225	0.525
0.2333333	0.5166667
0.2083333	0.525
0.1916667	0.4916667
0.2166667	0.5
0.175	0.4833333
1.00E-01	0.425
8.33E-02	0.45
5.00E-02	0.45
8.33E-03	0.4
-3.33E-02	0.3
-8.33E-03	0.2583333
2.50E-02	0.2333333
5.00E-02	0.15
4.17E-02	1.00E-01
-8.33E-03	5.00E-02
3.33E-02	8.33E-03
2.50E-02	-3.33E-02
5.83E-02	-0.1166667
6.67E-02	-0.1583333
0.125	-0.2166667
0.1416667	-0.2583333
0.125	-0.3333333
0.1333333	-0.3833333
0.15	-0.4333333
0.1416667	-0.4916667
0.175	-0.55
0.15	-0.6
0.1666667	-0.6
0.1333333	-0.6166667
9.17E-02	-0.6916667
0.125	-0.6666667
5.00E-02	-0.625
5.00E-02	-0.625
5.00E-02	-0.6416667
-8.33E-03	-0.6083333
-4.17E-02	-0.5833333
-5.00E-02	-0.5166667
-1.00E-01	-0.5083333
-0.1333333	-0.4416667
-0.1333333	-0.375
-0.125	-0.35
-6.67E-02	-0.3333333
-5.00E-02	-0.275
-4.17E-02	-0.225
-5.00E-02	-0.1833333
-4.17E-02	-0.15
-2.50E-02	-0.125
5.00E-02	-8.33E-02
0.1083333	-6.67E-02
0.1083333	-5.83E-02
0.1583333	-5.00E-02
0.175	-1.67E-02
0.1666667	8.33E-03
0.1666667	-2.50E-02
0.175	-2.50E-02
0.175	-3.33E-02
0.1916667	-8.33E-03
0.2083333	-1.67E-02
0.1416667	-9.17E-02
0.1333333	-5.00E-02
0.1083333	-0.1083333
8.33E-02	-0.125
5.00E-02	-0.1666667
2.50E-02	-0.15
5.00E-02	-0.15
2.50E-02	-0.1416667
-4.17E-02	-0.2
-4.17E-02	-0.2083333
-3.33E-02	-0.2
-1.67E-02	-0.1916667
-2.50E-02	-0.2166667
0	-0.2166667
3.33E-02	-0.175
8.33E-03	-0.1416667
2.50E-02	-0.15
-8.33E-03	-0.1333333
8.33E-03	-6.67E-02
6.67E-02	-3.33E-02
5.00E-02	-5.00E-02
5.83E-02	-3.33E-02
5.00E-02	5.00E-02
4.17E-02	9.17E-02
3.33E-02	6.67E-02
4.17E-02	0.1083333
2.50E-02	0.1333333
2.50E-02	0.2
1.67E-02	0.2416667
-3.33E-02	0.2416667
-5.00E-02	0.3083333
-8.33E-02	0.3333333
-0.1333333	0.3333333
-0.1166667	0.3666667
-0.1083333	0.35
-0.1083333	0.35
-9.17E-02	0.375
-0.1083333	0.3583333
-0.1416667	0.3583333
-0.175	0.3583333
-0.2	0.325
-0.1416667	0.275
-0.1333333	0.25
-5.00E-02	0.2333333
-3.33E-02	0.1833333
1.67E-02	0.1333333
4.17E-02	9.17E-02
3.33E-02	5.83E-02
2.50E-02	3.33E-02
2.50E-02	-4.17E-02
4.17E-02	-5.00E-02
5.00E-02	-8.33E-02
5.00E-02	-0.1416667
3.33E-02	-0.2083333
3.33E-02	-0.225
0	-0.25
3.33E-02	-0.3166667
1.67E-02	-0.3666667
-8.33E-03	-0.375
-5.00E-02	-0.375
-5.83E-02	-0.3666667
-1.00E-01	-0.3833333
-0.1166667	-0.4
-6.67E-02	-0.425
-6.67E-02	-0.3916667
-7.50E-02	-0.425
-5.83E-02	-0.3916667
-5.83E-02	-0.3333333
-6.67E-02	-0.3416667
-8.33E-02	-0.275
-5.83E-02	-0.275
-4.17E-02	-0.2583333
8.33E-03	-0.2
4.17E-02	-0.175
5.00E-02	-8.33E-02
5.83E-02	-6.67E-02
5.00E-02	-1.67E-02
9.17E-02	0
0.1166667	5.00E-02
0.1166667	5.83E-02
0.1333333	0.1083333
0.1083333	0.1416667
8.33E-02	0.1583333
8.33E-02	0.2
5.00E-02	0.2083333
5.00E-02	0.25
4.17E-02	0.2416667
5.00E-02	0.25
5.00E-02	0.2916667
5.00E-02	0.2666667
2.50E-02	0.3166667
-8.33E-03	0.3333333
2.50E-02	0.3416667
-1.67E-02	0.3916667
2.50E-02	0.4
5.00E-02	0.4166667
5.00E-02	0.4583333
8.33E-02	0.4583333
0.1333333	0.475
0.2	0.5416667
0.225	0.625
0.25	0.7
0.2333333	0.8416667
0.2166667	1.058333
0.175	1.208333
5.83E-02	1.316667
-5.83E-02	1.408333
-0.1583333	1.441667
-0.2333333	1.341667
-0.15	1.116667
-3.33E-02	0.7166667
8.33E-03	0.1083333
0.1583333	-0.4
0.3666667	-0.4166667
0.3583333	-0.525
5.00E-02	-0.75
-0.1833333	-0.9
-0.3	-0.8583333
-0.4083333	-0.9
-0.45	-1.158333
-0.3333333	-1.316667
-7.50E-02	-1.283333
0.1166667	-1.375
6.67E-02	-1.408333
6.67E-02	-1.375
3.33E-02	-1.158333
-0.175	-0.95
-0.5916667	-0.9083333
-0.7916667	-0.7416667
0.1333333	-0.4833333
0.7833333	-0.6333333
-1.358333	-2.358333
0.175	-2.275
2.033333	1.425
-9.17E-02	-0.3166667
-0.8416667	-3.258333
-0.1583333	-0.8083333
0.9166667	-0.1916667
0.3583333	-0.5083333
-0.2833333	-2.191667
0.4166667	-1.741667
0.6916667	0.8916667
0.8	-0.7083333
-0.125	-1.175
-0.4083333	2.50E-02
0.7916667	-0.1833333
-6.67E-02	1.291667
-0.3666667	3.33E-02
-2.50E-02	-0.2166667
-8.33E-03	1.833333
0.275	0.75
8.33E-02	0.7166667
5.00E-02	0.7333333
-0.1666667	1.316667
-0.1083333	2.166667
0.3	1.67E-02
-0.4666667	0.6916667
-0.25	1.691667
0.875	0.8333333
0	0.425
-0.5583333	0.3
0.375	1.341667
0.575	0.4166667
-0.2083333	-0.3833333
-0.175	0.7583333
0.45	0.2916667
0.2666667	-9.17E-02
-0.35	0.1833333
-3.33E-02	-5.00E-02
0.4	0.1666667
5.00E-02	-0.125
-0.1416667	8.33E-02
0.125	-0.1666667
0.1166667	-0.3916667
-0.2666667	0.4166667
-0.2166667	0.1083333
9.17E-02	-0.4333333
7.50E-02	0.225
4.17E-02	0.5416667
0.2333333	5.00E-02
0.1333333	-0.2583333
-7.50E-02	0.5666667
0.2833333	0.8916667
0.3	-3.33E-02
-0.1083333	0.2416667
0.2083333	0.875
0.7333333	0.6
0.2416667	0.3083333
-0.1083333	0.3666667
0.35	1.008333
0.5833333	0.9083333
8.33E-03	0.2833333
0	0.75
0.5833333	0.9333333
0.3583333	0.7916667
-1.00E-01	0.9083333
0.1583333	0.8166667
0.2833333	0.8583333
6.67E-02	0.95
1.67E-02	0.95
9.17E-02	0.7583333
5.00E-02	0.6166667
0	1.016667
0.1416667	0.925
5.00E-02	0.3666667
-9.17E-02	0.5083333
5.83E-02	0.925
0.1166667	0.5083333
-0.1166667	3.33E-02
-0.225	0.25
0.1083333	0.5166667
0.2833333	-5.00E-02
-0.125	-0.3916667
-0.2333333	-1.00E-01
0.25	-0.2583333
0.1166667	-0.6416667
-0.425	-0.7666667
-3.33E-02	-0.8416667
0.2333333	-1.008333
-5.83E-02	-1.2
-0.125	-1.391667
0.1333333	-1.558333
5.00E-02	-1.691667
-0.1333333	-1.591667
2.50E-02	-1.791667
-8.33E-03	-2.066667
-0.1416667	-2
-4.17E-02	-1.791667
5.00E-02	-1.95
-4.17E-02	-2.166667
-0.1916667	-1.808333
-2.50E-02	-1.558333
8.33E-02	-1.925
-0.1916667	-1.775
-0.15	-1.341667
1.00E-01	-1.25
8.33E-03	-1.183333
-0.175	-0.9166667
-1.67E-02	-0.6416667
1.00E-01	-0.575
-5.00E-02	-0.4166667
-3.33E-02	-1.00E-01
0.1416667	1.67E-02
0.1416667	1.00E-01
-8.33E-03	0.3333333
1.00E-01	0.6166667
0.2083333	0.625
4.17E-02	0.7666667
-5.00E-02	1.016667
0.1416667	0.9666667
6.67E-02	0.9166667
-1.00E-01	1.091667
-1.67E-02	1.116667
4.17E-02	1.05
-0.15	1.075
-0.225	1.133333
-5.00E-02	0.9833333
-0.1416667	0.8333333
-0.3	0.9
-0.225	0.8
-0.1666667	0.5333333
-0.275	0.4166667
-0.3	0.4916667
-0.1583333	0.275
-0.1583333	8.33E-03
-0.3	5.00E-02
-0.25	0
-1.00E-01	-0.3
-0.2666667	-0.35
-0.2416667	-0.3666667
-3.33E-02	-0.5166667
-3.33E-02	-0.55
-0.175	-0.5166667
-5.00E-02	-0.5
0	-0.5083333
-0.1333333	-0.5166667
-5.83E-02	-0.425
3.33E-02	-0.4
2.50E-02	-0.4
0	-0.25
2.50E-02	-0.125
3.33E-02	-0.1833333
8.33E-03	0
-2.50E-02	0.1833333
3.33E-02	0.1416667
5.83E-02	0.175
2.50E-02	0.3666667
5.00E-02	0.4583333
0.1583333	0.425
4.17E-02	0.5
-4.17E-02	0.6
9.17E-02	0.5916667
8.33E-02	0.5583333
2.50E-02	0.6166667
9.17E-02	0.65
0.1416667	0.5833333
8.33E-02	0.5416667
9.17E-02	0.5833333
0.15	0.5166667
0.175	0.3666667
1.00E-01	0.4083333
0.175	0.3916667
0.2666667	0.2166667
0.175	0.2166667
0.1083333	0.225
0.175	6.67E-02
0.1416667	4.17E-02
8.33E-02	3.33E-02
0.1416667	-3.33E-02
0.2083333	-7.50E-02
0.1416667	-0.125
0.1166667	-7.50E-02
0.1583333	-0.1083333
8.33E-02	-0.1583333
5.83E-02	-0.15
0.1333333	-0.125
0.1166667	-0.1666667
0.1166667	-0.15
8.33E-02	-5.00E-02
0.1166667	-0.125
6.67E-02	-0.125
2.50E-02	-5.83E-02
6.67E-02	-8.33E-02
0.1333333	-0.1166667
9.17E-02	-0.1166667
8.33E-02	-7.50E-02
0.15	-5.00E-02
0.1416667	-5.00E-02
5.00E-02	-1.67E-02
8.33E-02	1.67E-02
9.17E-02	-5.83E-02
0	8.33E-03
2.50E-02	5.00E-02
9.17E-02	1.67E-02
4.17E-02	-8.33E-03
2.50E-02	8.33E-02
6.67E-02	0.1416667
2.50E-02	6.67E-02
-1.67E-02	0.1416667
-1.67E-02	0.2166667
-5.00E-02	0.1583333
-0.125	0.2333333
-0.1416667	0.3083333
-0.1333333	0.3
-1.00E-01	0.325
-8.33E-02	0.3416667
-5.00E-02	0.3666667
-8.33E-03	0.4083333
-3.33E-02	0.4
-6.67E-02	0.4583333
-5.00E-02	0.5
-5.00E-02	0.425
-2.50E-02	0.475
5.00E-02	0.4916667
1.00E-01	0.425
8.33E-02	0.4
6.67E-02	0.3666667
5.00E-02	0.3416667
5.00E-02	0.25
6.67E-02	0.1833333
5.00E-02	0.1416667
8.33E-02	5.83E-02
1.00E-01	-8.33E-03
4.17E-02	-9.17E-02
5.00E-02	-0.1916667
8.33E-02	-0.3166667
8.33E-03	-0.3833333
-8.33E-03	-0.4583333
0	-0.55
-8.33E-03	-0.675
-8.33E-03	-0.7
-8.33E-03	-0.75
0	-0.825
-4.17E-02	-0.825
-1.67E-02	-0.8166667
-8.33E-03	-0.85
-8.33E-03	-0.8583333
2.50E-02	-0.7833333
5.00E-02	-0.7666667
9.17E-02	-0.7166667
5.83E-02	-0.675
8.33E-02	-0.5666667
0.125	-0.5166667
0.125	-0.425
8.33E-02	-0.3166667
0.1333333	-0.2333333
0.1416667	-0.1416667
0.15	-4.17E-02
0.2333333	5.00E-02
0.2333333	0.1083333
0.225	0.1083333
0.2666667	0.225
0.2333333	0.2333333
0.1666667	0.2916667
0.1416667	0.35
0.1083333	0.3416667
8.33E-02	0.3333333
0.1166667	0.3083333
0.1166667	0.325
1.00E-01	0.2916667
6.67E-02	0.2166667
0	0.225
-5.00E-02	0.2
-9.17E-02	0.1416667
-0.1166667	5.83E-02
-9.17E-02	3.33E-02
-4.17E-02	-8.33E-03
-5.00E-02	-9.17E-02
-0.1166667	-0.1083333
-0.125	-0.1166667
-0.1416667	-0.175
-0.175	-0.2
-0.1583333	-0.1916667
-0.1416667	-0.225
-0.1166667	-0.2333333
-0.1166667	-0.2666667
-0.125	-0.2416667
-0.1416667	-0.25
-0.15	-0.2333333
-0.175	-0.1916667
-0.1416667	-0.1916667
-0.1833333	-0.1916667
-0.1916667	-0.1166667
-0.15	-9.17E-02
-0.1416667	-9.17E-02
-0.1916667	-5.00E-02
-0.1583333	0
-0.1333333	5.00E-02
-0.1916667	5.83E-02
-0.1833333	0.125
-0.1416667	0.175
-0.175	0.225
-0.15	0.2416667
-0.15	0.2333333
-0.1583333	0.2333333
-0.1083333	0.2583333
-0.1333333	0.3083333
-0.1416667	0.275
-1.00E-01	0.275
-0.125	0.3166667
-0.1166667	0.3666667
-8.33E-02	0.2833333
-5.00E-02	0.275
-8.33E-03	0.2583333
2.50E-02	0.275
-1.67E-02	0.25
-4.17E-02	0.2416667
-6.67E-02	0.2416667
-5.83E-02	0.225
-5.00E-02	0.1916667
-2.50E-02	0.15
2.50E-02	0.1416667
5.00E-02	7.50E-02
5.00E-02	5.00E-02
8.33E-03	4.17E-02
-2.50E-02	3.33E-02
-5.00E-02	-8.33E-03
-5.00E-02	-1.67E-02
-2.50E-02	-5.00E-02
8.33E-03	-4.17E-02
-8.33E-03	-7.50E-02
5.00E-02	-0.1166667
5.00E-02	-0.1333333
2.50E-02	-0.1833333
5.00E-02	-0.1833333
4.17E-02	-0.1833333
5.00E-02	-0.2
5.83E-02	-0.175
8.33E-02	-0.2083333
1.00E-01	-0.1666667
0.1083333	-0.1833333
0.1083333	-0.2083333
7.50E-02	-0.2
0.1666667	-0.1583333
0.1416667	-0.15
0.1333333	-0.15
0.1333333	-0.1416667
0.1333333	-0.1166667
1.00E-01	-0.1416667
0.125	-0.1083333
0.1583333	-5.83E-02
0.1416667	-5.83E-02
0.125	-1.67E-02
0.1166667	-2.50E-02
9.17E-02	4.17E-02
0.1166667	5.83E-02
9.17E-02	4.17E-02
0.1333333	5.83E-02
0.1416667	0.125
0.1416667	0.1666667
0.1166667	0.1583333
0.125	0.1583333
0.1083333	0.2166667
0.15	0.2333333
0.125	0.2583333
0.1416667	0.2916667
0.15	0.275
0.1416667	0.3083333
0.1583333	0.2916667
9.17E-02	0.275
1.00E-01	0.275
9.17E-02	0.3083333
8.33E-02	0.3083333
7.50E-02	0.2583333
6.67E-02	0.25
8.33E-02	0.2166667
5.00E-02	0.1666667
3.33E-02	0.15
2.50E-02	0.1083333
4.17E-02	9.17E-02
0	5.00E-02
8.33E-03	-1.67E-02
-4.17E-02	-3.33E-02
-4.17E-02	-1.00E-01
-5.83E-02	-0.1416667
-4.17E-02	-0.2166667
-5.83E-02	-0.2333333
-5.83E-02	-0.2666667
-5.83E-02	-0.3166667
-5.00E-02	-0.3333333
-2.50E-02	-0.375
-3.33E-02	-0.3666667
-4.17E-02	-0.3833333
-6.67E-02	-0.4083333
-5.83E-02	-0.4083333
-3.33E-02	-0.4
-8.33E-03	-0.4
2.50E-02	-0.4166667
1.67E-02	-0.3333333
3.33E-02	-0.3333333
4.17E-02	-0.325
3.33E-02	-0.275
5.00E-02	-0.2583333
5.00E-02	-0.2
5.00E-02	-0.175
6.67E-02	-0.125
6.67E-02	-8.33E-02
1.00E-01	-3.33E-02
0.1166667	1.67E-02
8.33E-02	0
8.33E-02	3.33E-02
9.17E-02	9.17E-02
7.50E-02	0.1166667
3.33E-02	0.15
5.00E-02	0.1666667
5.00E-02	0.1833333
3.33E-02	0.2166667
2.50E-02	0.175
4.17E-02	0.1666667
-0.1833333	0.1083333
-0.3833333	0.4916667
0.9416667	1.166667
1.241667	-1.075
-0.4333333	-0.15
-0.8166667	2.116667
-6.67E-02	0.525
-0.5583333	-0.8083333
-0.85	-1.583333
0.625	0.5083333
1.333333	1.333333
8.33E-03	-1.266667
-1.233333	0.175
0.5	0.7916667
0.575	8.33E-03
-0.6083333	3.33E-02
-2.50E-02	-0.9916667
0.2916667	0.8083333
0.3333333	0.9666667
-0.4333333	-0.2916667
-0.525	-5.83E-02
0.5416667	-0.5333333
0.4	0.7666667
-0.15	0.7666667
-4.17E-02	-0.9166667
-6.67E-02	0.325
0.1833333	1.166667
-8.33E-02	0.15
-0.2416667	-0.625
6.67E-02	6.67E-02
0.1333333	1.566667
0.2333333	0.275
-0.125	-1.033333
-0.225	0.7166667
0.4333333	1.225
0.3166667	-1.67E-02
-0.6916667	-0.35
-0.425	0.5583333
0.575	0.8416667
0.1833333	8.33E-03
-0.5916667	-0.15
3.33E-02	0.35
0.5416667	0.425
-0.3083333	0.2666667
-0.6	-8.33E-03
0.1916667	3.33E-02
0.3	0.2416667
-0.1916667	0.425
-0.1416667	0.1083333
0	-0.2916667
-0.1416667	0.375
-0.1416667	0.5416667
-8.33E-03	-0.325
-5.00E-02	-0.3583333
-5.00E-02	0.5166667
9.17E-02	0.4916667
-7.50E-02	-0.4333333
-0.4333333	-0.2916667
-0.1416667	0.675
0.3	9.17E-02
-0.1583333	-0.625
-0.4333333	5.83E-02
0.1916667	0.4416667
0.2666667	3.33E-02
-0.4166667	-0.3916667
-0.3166667	-0.15
0.3	0.1666667
6.67E-02	-0.1416667
-0.4833333	-0.2333333
-0.1416667	-0.175
0.25	-0.2583333
-0.1166667	-3.33E-02
-0.2333333	-0.2333333
8.33E-02	-0.6
8.33E-03	-0.3
-0.2	-8.33E-03
-5.00E-02	-0.325
-8.33E-03	-0.7333333
-0.1583333	-0.3833333
2.50E-02	-2.50E-02
0.225	-0.5166667
-1.00E-01	-0.7666667
-0.2333333	-0.2333333
0.1583333	-0.15
0.1083333	-0.65
-0.25	-0.7
-7.50E-02	-0.1833333
0.3	-0.2083333
5.83E-02	-0.55
-0.2083333	-0.3166667
8.33E-02	-0.125
0.25	-0.2333333
-1.00E-01	-0.275
-0.175	-0.2333333
0.2916667	-0.2
0.1916667	-0.15
-0.1583333	-2.50E-02
8.33E-02	-5.00E-02
0.1916667	-0.1333333
-0.1333333	9.17E-02
-8.33E-02	0.1416667
0.2166667	-0.1083333
4.17E-02	-5.00E-02
-3.33E-02	0.1833333
0.15	0.2
0.125	-8.33E-02
-0.1083333	2.50E-02
8.33E-03	0.3333333
0.1583333	5.00E-02
8.33E-03	-0.175
-0.125	0.15
0.1583333	0.1583333
0.15	-9.17E-02
-0.1083333	-7.50E-02
-4.17E-02	0.1083333
0.2333333	7.50E-02
8.33E-02	-0.125
-0.1416667	-6.67E-02
0.1416667	8.33E-03
0.1833333	-0.1083333
-5.00E-02	-0.1166667
-4.17E-02	-3.33E-02
1.00E-01	-0.125
8.33E-03	-0.1083333
-2.50E-02	-1.67E-02
0.1083333	-0.125
0.1166667	-0.2333333
-5.83E-02	-0.1416667
-5.00E-02	-2.50E-02
5.83E-02	-0.1833333
-4.17E-02	-0.225
-0.15	-2.50E-02
6.67E-02	-5.00E-02
0.1166667	-0.2083333
-0.1416667	-0.1166667
-8.33E-02	3.33E-02
8.33E-03	-7.50E-02
-0.1416667	-0.2083333
-0.1583333	-5.00E-02
8.33E-03	4.17E-02
-8.33E-03	-0.15
-0.1416667	-0.1166667
-0.1333333	1.67E-02
-8.33E-03	-5.00E-02
-0.1166667	-0.1166667
-0.2	0
-1.00E-01	3.33E-02
-2.50E-02	-7.50E-02
-0.1416667	-5.83E-02
-0.1333333	0
-1.67E-02	-5.00E-02
-2.50E-02	-5.83E-02
-1.00E-01	5.00E-02
-5.83E-02	1.67E-02
-2.50E-02	-7.50E-02
-8.33E-02	5.83E-02
-5.00E-02	0.125
5.00E-02	8.33E-03
-8.33E-03	1.67E-02
-8.33E-03	0.1416667
8.33E-02	0.1833333
5.00E-02	9.17E-02
-3.33E-02	0.1333333
-4.17E-02	0.2333333
5.00E-02	0.1833333
-8.33E-03	0.1083333
-1.67E-02	0.2666667
6.67E-02	0.2916667
1.00E-01	0.1666667
-8.33E-03	0.2166667
6.67E-02	0.275
0.1083333	0.25
4.17E-02	0.225
-4.17E-02	0.2916667
5.00E-02	0.275
2.50E-02	0.225
-8.33E-03	0.2666667
0	0.3
5.83E-02	0.2166667
2.50E-02	0.175
8.33E-03	0.2333333
-5.00E-02	0.15
2.50E-02	0.125
-8.33E-03	0.2
-4.17E-02	0.2333333
5.00E-02	0.1833333
-8.33E-03	0.1333333
-7.50E-02	0.225
2.50E-02	0.2333333
6.67E-02	0.1916667
-5.83E-02	0.225
5.00E-02	0.275
1.00E-01	0.25
3.33E-02	0.2916667
5.00E-02	0.3083333
0.1166667	0.3583333
5.00E-02	0.3166667
2.50E-02	0.375
5.00E-02	0.425
0.1333333	0.4083333
0.125	0.3666667
1.00E-01	0.4416667
0.1333333	0.425
0.1166667	0.375
5.83E-02	0.475
5.00E-02	0.4333333
0.1333333	0.3666667
9.17E-02	0.3833333
9.17E-02	0.4
0.1166667	0.325
5.83E-02	0.275
0	0.2583333
5.00E-02	0.275
5.83E-02	0.1666667
8.33E-03	0.125
4.17E-02	0.1333333
2.50E-02	9.17E-02
-8.33E-03	-3.33E-02
-6.67E-02	-3.33E-02
-1.67E-02	-3.33E-02
0	-0.1166667
-8.33E-03	-0.1833333
-4.17E-02	-0.1416667
-2.50E-02	-0.175
-1.67E-02	-0.2583333
-8.33E-02	-0.2583333
-7.50E-02	-0.275
-8.33E-03	-0.3083333
-5.83E-02	-0.325
-7.50E-02	-0.2916667
0	-0.2916667
-8.33E-03	-0.325
-3.33E-02	-0.3
-8.33E-03	-0.325
-1.67E-02	-0.35
-4.17E-02	-0.3166667
-4.17E-02	-0.2583333
-2.50E-02	-0.2916667
-5.00E-02	-0.3333333
-1.67E-02	-0.2916667
8.33E-03	-0.2166667
3.33E-02	-0.2416667
-2.50E-02	-0.2583333
-3.33E-02	-0.1583333
2.50E-02	-0.15
8.33E-03	-0.15
-5.00E-02	-0.1416667
0	-0.1166667
5.00E-02	-9.17E-02
-2.50E-02	-9.17E-02
-8.33E-03	-0.1083333
3.33E-02	-5.83E-02
0	-3.33E-02
-4.17E-02	-3.33E-02
2.50E-02	-5.00E-02
1.67E-02	-2.50E-02
0	0
2.50E-02	3.33E-02
8.33E-03	-8.33E-03
8.33E-03	-8.33E-03
4.17E-02	5.83E-02
8.33E-03	6.67E-02
-8.33E-03	-1.67E-02
-4.17E-02	4.17E-02
-6.67E-02	6.67E-02
-2.50E-02	5.00E-02
-4.17E-02	4.17E-02
-7.50E-02	5.00E-02
-3.33E-02	5.83E-02
-4.17E-02	0
-8.33E-02	-3.33E-02
-5.00E-02	-1.67E-02
-2.50E-02	-1.67E-02
-5.00E-02	-3.33E-02
-6.67E-02	-2.50E-02
-5.83E-02	-1.67E-02
-3.33E-02	-8.33E-03
-5.00E-02	-5.00E-02
-7.50E-02	-5.00E-02
-7.50E-02	-5.00E-02
-4.17E-02	-2.50E-02
-9.17E-02	0
-5.00E-02	-3.33E-02
-5.00E-02	-3.33E-02
-5.83E-02	-8.33E-03
-6.67E-02	-1.67E-02
-5.83E-02	-2.50E-02
-5.83E-02	-8.33E-03
-5.00E-02	2.50E-02
-3.33E-02	2.50E-02
-3.33E-02	3.33E-02
-4.17E-02	5.00E-02
-3.33E-02	1.00E-01
-1.67E-02	9.17E-02
2.50E-02	6.67E-02
0	9.17E-02
-2.50E-02	0.1083333
8.33E-03	0.1083333
0	8.33E-02
-2.50E-02	1.00E-01
8.33E-03	0.1166667
4.17E-02	9.17E-02
8.33E-03	7.50E-02
-8.33E-03	5.83E-02
3.33E-02	8.33E-02
8.33E-03	8.33E-02
0	8.33E-02
2.50E-02	4.17E-02
2.50E-02	4.17E-02
3.33E-02	4.17E-02
4.17E-02	1.67E-02
2.50E-02	-8.33E-03
4.17E-02	-3.33E-02
3.33E-02	-3.33E-02
-8.33E-03	-6.67E-02
-8.33E-03	-0.1083333
-2.50E-02	-6.67E-02
-1.67E-02	-5.83E-02
0	-8.33E-02
-1.67E-02	-0.1166667
-4.17E-02	-0.125
-4.17E-02	-0.1083333
-2.50E-02	-0.1333333
-6.67E-02	-0.1416667
-7.50E-02	-0.1416667
-5.00E-02	-0.125
-5.00E-02	-0.1416667
-5.00E-02	-0.1833333
-3.33E-02	-0.1666667
-2.50E-02	-0.15
-3.33E-02	-0.1666667
8.33E-03	-0.15
-2.50E-02	-0.1833333
1.67E-02	-1.00E-01
-8.33E-03	-5.00E-02
0	-8.33E-02
-1.67E-02	-5.83E-02
-8.33E-03	-2.50E-02
4.17E-02	-8.33E-03
5.00E-02	0
0	0
2.50E-02	1.67E-02
5.00E-02	8.33E-02
6.67E-02	7.50E-02
3.33E-02	1.00E-01
5.00E-02	9.17E-02
6.67E-02	0.15
5.00E-02	0.15
5.00E-02	0.1416667
3.33E-02	0.1416667
3.33E-02	0.2166667
3.33E-02	0.1916667
0	0.1583333
-8.33E-03	0.1416667
2.50E-02	0.1666667
-3.33E-02	0.2083333
-2.50E-02	0.125
-2.50E-02	0.1083333
-4.17E-02	0.1166667
-5.00E-02	1.00E-01
-5.83E-02	7.50E-02
-8.33E-02	2.50E-02
-7.50E-02	8.33E-02
-5.00E-02	5.00E-02
-9.17E-02	1.67E-02
-0.1083333	0
-6.67E-02	-1.67E-02
-5.00E-02	-8.33E-03
-8.33E-02	-5.00E-02
-1.00E-01	-9.17E-02
-9.17E-02	-5.00E-02
-1.00E-01	-5.83E-02
-0.1166667	-5.00E-02
-0.1166667	-5.00E-02
-0.1083333	-5.00E-02
-0.1083333	-5.00E-02
-8.33E-02	-5.00E-02
-5.83E-02	-7.50E-02
-6.67E-02	-1.67E-02
-7.50E-02	-5.00E-02
-5.83E-02	-5.00E-02
-8.33E-02	-3.33E-02
-5.00E-02	-5.00E-02
-5.00E-02	-3.33E-02
-8.33E-03	-5.00E-02
-4.17E-02	-5.00E-02
-3.33E-02	-2.50E-02
-2.50E-02	-3.33E-02
-3.33E-02	-8.33E-03
-1.67E-02	-5.83E-02
-2.50E-02	-5.83E-02
-1.67E-02	-3.33E-02
2.50E-02	-5.00E-02
-1.67E-02	-1.67E-02
-5.00E-02	-2.50E-02
-5.00E-02	-1.67E-02
-2.50E-02	-3.33E-02
-3.33E-02	-3.33E-02
-2.50E-02	-7.50E-02
-8.33E-03	-3.33E-02
8.33E-03	-2.50E-02
-2.50E-02	-5.00E-02
-2.50E-02	-3.33E-02
-4.17E-02	-4.17E-02
-1.67E-02	-1.67E-02
-4.17E-02	-5.00E-02
-4.17E-02	-5.83E-02
5.00E-02	-2.50E-02
8.33E-03	-1.67E-02
-8.33E-03	-7.50E-02
0	-5.00E-02
0	-2.50E-02
1.67E-02	-5.00E-02
-8.33E-03	-8.33E-02
3.33E-02	-7.50E-02
0	-9.17E-02
2.50E-02	-5.00E-02
-8.33E-03	-5.83E-02
4.17E-02	-7.50E-02
5.00E-02	-6.67E-02
5.00E-02	-7.50E-02
5.00E-02	-7.50E-02
3.33E-02	-6.67E-02
4.17E-02	-1.67E-02
2.50E-02	-3.33E-02
0	-3.33E-02
8.33E-03	-1.67E-02
2.50E-02	8.33E-03
2.50E-02	0
3.33E-02	8.33E-03
5.00E-02	1.67E-02
2.50E-02	5.83E-02
0	6.67E-02
-3.33E-02	5.00E-02
-1.67E-02	6.67E-02
2.50E-02	0.1166667
2.50E-02	0.1083333
5.00E-02	0.1166667
2.50E-02	0.1083333
0	0.1666667
2.50E-02	0.1583333
0	0.15
2.50E-02	0.1583333
4.17E-02	0.1833333
4.17E-02	0.1666667
1.67E-02	0.1666667
0	0.1833333
-2.50E-02	0.175
-3.33E-02	0.1333333
8.33E-03	0.1583333
-2.50E-02	0.1416667
-1.67E-02	0.125
8.33E-03	0.15
-3.33E-02	0.1083333
-3.33E-02	1.00E-01
-5.00E-02	7.50E-02
-5.83E-02	5.83E-02
8.33E-03	5.83E-02
8.33E-03	5.00E-02
-2.50E-02	3.33E-02
-2.50E-02	5.00E-02
-4.17E-02	5.83E-02
-3.33E-02	5.83E-02
-5.83E-02	5.00E-02
-8.33E-03	5.83E-02
-8.33E-03	7.50E-02
1.67E-02	5.83E-02
2.50E-02	6.67E-02
4.17E-02	9.17E-02
0	1.00E-01
-8.33E-03	0.1083333
5.00E-02	0.1083333
6.67E-02	5.83E-02
5.00E-02	8.33E-02
5.00E-02	0.1083333
9.17E-02	0.1166667
7.50E-02	0.125
4.17E-02	7.50E-02
5.83E-02	0.125
7.50E-02	0.1416667
8.33E-02	0.125
8.33E-02	0.125
8.33E-02	0.125
8.33E-02	0.1416667
8.33E-02	0.1416667
7.50E-02	0.1416667
0.1083333	0.1416667
1.00E-01	0.1416667
7.50E-02	0.125
1.00E-01	0.1416667
8.33E-02	0.125
8.33E-02	0.1416667
6.67E-02	0.125
1.00E-01	0.125
1.00E-01	0.1083333
9.17E-02	0.125
0.125	0.1166667
1.00E-01	9.17E-02
8.33E-02	9.17E-02
5.83E-02	0.1083333
7.50E-02	7.50E-02
5.83E-02	4.17E-02
5.00E-02	5.83E-02
5.00E-02	3.33E-02
8.33E-02	0
3.33E-02	-8.33E-03
5.00E-02	1.67E-02
2.50E-02	-5.00E-02
0	-5.83E-02
2.50E-02	-3.33E-02
5.00E-02	-9.17E-02
5.00E-02	-0.125
5.00E-02	-0.1416667
3.33E-02	-9.17E-02
8.33E-03	-9.17E-02
-2.50E-02	-0.1416667
-5.00E-02	-0.1166667
-4.17E-02	-0.1083333
-2.50E-02	-0.125
-5.00E-02	-8.33E-02
-8.33E-03	-7.50E-02
8.33E-03	-9.17E-02
-8.33E-03	-1.00E-01
-5.00E-02	-9.17E-02
-4.17E-02	-7.50E-02
-5.00E-02	-0.1083333
-9.17E-02	-7.50E-02
-5.83E-02	-7.50E-02
-5.00E-02	-9.17E-02
-7.50E-02	-6.67E-02
-0.1083333	-5.83E-02
-5.00E-02	-9.17E-02
-5.83E-02	-8.33E-02
-6.67E-02	-9.17E-02
-8.33E-02	-5.83E-02
-9.17E-02	-1.00E-01
-0.125	-9.17E-02
-0.1333333	-5.00E-02
-9.17E-02	-8.33E-02
-9.17E-02	-9.17E-02
-1.00E-01	-9.17E-02
-0.1166667	-7.50E-02
-1.00E-01	-0.1083333
-1.67E-02	-0.1166667
0.2083333	-0.15
0.2333333	-0.1583333
-0.6166667	-0.2666667
-1.05	-0.2666667
-0.2416667	-6.67E-02
-7.50E-02	0.175
-0.3416667	-0.1166667
0.4583333	-0.3
0.8083333	8.33E-03
-0.125	0.2583333
-0.375	-8.33E-03
3.33E-02	-0.4416667
-0.425	-0.1166667
-0.5333333	0.3166667
0.175	5.83E-02
-0.1166667	-0.1166667
-0.375	9.17E-02
0.225	0.15
0.4583333	-0.1416667
-0.25	-0.2333333
-0.225	5.83E-02
0.2416667	4.17E-02
-0.1083333	-8.33E-03
-0.4833333	0.1166667
-3.33E-02	3.33E-02
0.1416667	3.33E-02
-5.00E-02	0.1416667
2.50E-02	0.175
0.1166667	-7.50E-02
8.33E-03	-0.125
-5.83E-02	0.1583333
-8.33E-02	0.1416667
-0.1416667	-0.15
-0.2166667	-5.00E-02
-9.17E-02	0.2583333
0.15	0.1416667
0.1416667	-0.1166667
-2.50E-02	8.33E-03
0.1083333	0.2
0.1333333	5.00E-02
-0.1583333	-2.50E-02
-0.2333333	5.00E-02
8.33E-02	0.125
0.1416667	0.125
-7.50E-02	6.67E-02
1.67E-02	5.83E-02
0.1416667	5.00E-02
-5.00E-02	9.17E-02
-5.83E-02	6.67E-02
8.33E-02	-1.00E-01
8.33E-02	-0.1166667
4.17E-02	3.33E-02
8.33E-03	0
-1.67E-02	-0.1416667
-0.1166667	-8.33E-02
-5.83E-02	4.17E-02
8.33E-02	-9.17E-02
9.17E-02	-0.2916667
-1.67E-02	-0.1666667
5.00E-02	-8.33E-02
5.83E-02	-0.2583333
-0.1333333	-0.275
-0.1583333	-0.1416667
0	-0.1416667
8.33E-03	-0.2166667
-8.33E-02	-0.2
0	-0.1083333
8.33E-02	-0.1083333
0	-0.15
-5.00E-02	-1.00E-01
2.50E-02	-0.1333333
2.50E-02	-7.50E-02
-2.50E-02	-2.50E-02
-2.50E-02	0
5.00E-02	-1.67E-02
2.50E-02	4.17E-02
-4.17E-02	9.17E-02
4.17E-02	-8.33E-03
3.33E-02	-3.33E-02
-5.83E-02	0.1083333
-4.17E-02	9.17E-02
0	8.33E-03
-5.00E-02	7.50E-02
-5.00E-02	0.125
8.33E-03	6.67E-02
8.33E-03	0
-5.00E-02	4.17E-02
-4.17E-02	5.00E-02
-2.50E-02	-3.33E-02
-3.33E-02	-5.00E-02
-4.17E-02	5.83E-02
-1.67E-02	5.00E-02
0	-2.50E-02
-2.50E-02	0
-8.33E-03	9.17E-02
5.00E-02	1.67E-02
-8.33E-03	-8.33E-03
-4.17E-02	4.17E-02
4.17E-02	3.33E-02
8.33E-02	1.67E-02
3.33E-02	5.00E-02
1.00E-01	5.00E-02
6.67E-02	1.00E-01
-3.33E-02	0.125
-1.67E-02	0.1083333
3.33E-02	5.00E-02
1.00E-01	1.67E-02
7.50E-02	1.00E-01
0.1083333	0.1416667
0.1166667	7.50E-02
5.00E-02	0.1416667
5.00E-02	0.225
5.00E-02	0.1666667
7.50E-02	0.1083333
6.67E-02	0.1583333
8.33E-02	0.1916667
0.1416667	0.1416667
8.33E-02	0.1416667
6.67E-02	0.1666667
9.17E-02	0.1416667
8.33E-02	0.1416667
5.83E-02	0.1416667
5.00E-02	9.17E-02
7.50E-02	9.17E-02
9.17E-02	8.33E-02
8.33E-02	5.83E-02
9.17E-02	5.00E-02
7.50E-02	2.50E-02
1.00E-01	7.50E-02
1.00E-01	5.00E-02
0.1166667	-8.33E-03
8.33E-02	3.33E-02
6.67E-02	3.33E-02
5.00E-02	1.67E-02
8.33E-03	-4.17E-02
7.50E-02	-8.33E-03
0.1083333	0
1.00E-01	-5.00E-02
8.33E-02	-1.67E-02
8.33E-02	-2.50E-02
6.67E-02	-3.33E-02
2.50E-02	-5.83E-02
0	-5.00E-02
5.00E-02	-5.83E-02
2.50E-02	-7.50E-02
3.33E-02	-8.33E-02
5.00E-02	-6.67E-02
5.00E-02	-9.17E-02
3.33E-02	-0.1083333
2.50E-02	-0.1083333
2.50E-02	-0.125
4.17E-02	-0.1333333
8.33E-03	-9.17E-02
0	-9.17E-02
3.33E-02	-0.125
3.33E-02	-0.1166667
3.33E-02	-0.1166667
4.17E-02	-0.1416667
8.33E-03	-0.1833333
1.67E-02	-0.15
3.33E-02	-0.1333333
2.50E-02	-0.15
-3.33E-02	-0.15
-3.33E-02	-0.1666667
-2.50E-02	-0.125
-4.17E-02	-0.1416667
-5.00E-02	-9.17E-02
-5.83E-02	-7.50E-02
0	-7.50E-02
1.67E-02	-5.00E-02
8.33E-03	0
-8.33E-03	2.50E-02
8.33E-03	3.33E-02
-2.50E-02	7.50E-02
-4.17E-02	7.50E-02
-3.33E-02	1.00E-01
-2.50E-02	0.1416667
-6.67E-02	0.1583333
-4.17E-02	0.1083333
-5.00E-02	7.50E-02
-2.50E-02	0.125
0	0.1083333
2.50E-02	3.33E-02
-2.50E-02	5.00E-02
-3.33E-02	1.00E-01
-7.50E-02	5.83E-02
-6.67E-02	1.67E-02
-4.17E-02	2.50E-02
-4.17E-02	3.33E-02
2.50E-02	-1.67E-02
2.50E-02	-3.33E-02
-1.67E-02	-2.50E-02
-1.67E-02	-5.00E-02
-5.00E-02	-6.67E-02
-5.83E-02	-5.00E-02
-5.00E-02	-3.33E-02
2.50E-02	8.33E-03
-4.17E-02	-5.00E-02
-8.33E-03	-1.67E-02
2.50E-02	3.33E-02
-1.67E-02	3.33E-02
-8.33E-03	4.17E-02
-1.67E-02	5.00E-02
-8.33E-03	7.50E-02
8.33E-03	1.00E-01
8.33E-03	0.1333333
0	0.15
-8.33E-03	0.1333333
0	0.15
-1.67E-02	0.125
-2.50E-02	0.1083333
8.33E-03	0.1083333
8.33E-03	9.17E-02
-8.33E-03	6.67E-02
-1.67E-02	5.00E-02
-3.33E-02	2.50E-02
-8.33E-03	0
-3.33E-02	-5.00E-02
-8.33E-03	-7.50E-02
8.33E-03	-0.1083333
0	-0.1083333
-2.50E-02	-0.1166667
-5.83E-02	-0.1416667
-7.50E-02	-0.1416667
-5.00E-02	-0.15
-4.17E-02	-0.15
-8.33E-03	-0.15
-1.67E-02	-0.15
-4.17E-02	-0.15
-3.33E-02	-1.00E-01
-5.83E-02	-0.1083333
-2.50E-02	-0.1416667
0	-0.125
-8.33E-03	-0.1166667
1.67E-02	-1.00E-01
-1.67E-02	-0.1166667
-2.50E-02	-6.67E-02
-4.17E-02	-7.50E-02
8.33E-03	-0.1083333
-2.50E-02	-9.17E-02
-8.33E-03	-0.1083333
2.50E-02	-1.00E-01
8.33E-03	-0.1166667
-2.50E-02	-0.1166667
-8.33E-03	-9.17E-02
-5.00E-02	-1.00E-01
-3.33E-02	-0.1416667
-5.00E-02	-0.1166667
-1.67E-02	-0.125
8.33E-03	-0.1166667
0	-0.1083333
0	-0.1083333
-1.67E-02	-0.125
-1.67E-02	-0.1083333
-2.50E-02	-8.33E-02
-2.50E-02	-8.33E-02
2.50E-02	-5.00E-02
-2.50E-02	-6.67E-02
1.67E-02	-8.33E-03
-4.17E-02	1.67E-02
-4.17E-02	8.33E-03
-8.33E-03	5.83E-02
-1.67E-02	6.67E-02
-2.50E-02	6.67E-02
-5.00E-02	8.33E-02
-4.17E-02	0.125
-5.00E-02	0.1333333
-4.17E-02	0.125
-3.33E-02	0.125
1.67E-02	0.125
3.33E-02	0.125
2.50E-02	0.1333333
5.00E-02	0.125
0	0.1083333
-3.33E-02	0.1166667
-5.00E-02	1.00E-01
-4.17E-02	8.33E-02
1.67E-02	6.67E-02
8.33E-03	9.17E-02
2.50E-02	6.67E-02
1.67E-02	2.50E-02
2.50E-02	4.17E-02
0	3.33E-02
-8.33E-03	-2.50E-02
8.33E-03	-1.67E-02
-8.33E-03	-1.67E-02
5.00E-02	0
2.50E-02	-5.83E-02
5.00E-02	-5.00E-02
4.17E-02	0
3.33E-02	-1.67E-02
2.50E-02	-5.00E-02
2.50E-02	-3.33E-02
5.00E-02	-1.67E-02
3.33E-02	2.50E-02
3.33E-02	2.50E-02
3.33E-02	3.33E-02
5.00E-02	5.00E-02
5.00E-02	6.67E-02
5.00E-02	5.83E-02
4.17E-02	5.00E-02
4.17E-02	8.33E-02
1.67E-02	8.33E-02
2.50E-02	5.00E-02
5.00E-02	5.00E-02
4.17E-02	2.50E-02
4.17E-02	5.83E-02
2.50E-02	1.67E-02
6.67E-02	-8.33E-03
2.50E-02	0
4.17E-02	-8.33E-03
2.50E-02	1.67E-02
3.33E-02	-5.00E-02
2.50E-02	-5.83E-02
4.17E-02	-3.33E-02
6.67E-02	-3.33E-02
5.83E-02	-5.00E-02
5.00E-02	-5.83E-02
5.00E-02	-5.83E-02
2.50E-02	-5.83E-02
5.00E-02	-7.50E-02
5.00E-02	-7.50E-02
0.1083333	-5.83E-02
1.00E-01	-5.83E-02
0.1166667	-7.50E-02
0.1083333	-5.00E-02
7.50E-02	-3.33E-02
2.50E-02	-4.17E-02
6.67E-02	-5.00E-02
5.00E-02	-5.00E-02
9.17E-02	-5.00E-02
1.00E-01	-1.67E-02
0.1083333	-3.33E-02
8.33E-02	-1.67E-02
5.00E-02	-2.50E-02
8.33E-02	-2.50E-02
1.00E-01	-5.83E-02
0.1166667	-6.67E-02
0.1083333	-3.33E-02
0.125	-6.67E-02
8.33E-02	-5.00E-02
5.00E-02	-5.00E-02
5.00E-02	-5.83E-02
5.83E-02	-6.67E-02
5.83E-02	-8.33E-02
6.67E-02	-1.00E-01
8.33E-02	-6.67E-02
8.33E-02	-6.67E-02
5.00E-02	-5.83E-02
4.17E-02	-8.33E-02
5.00E-02	-5.83E-02
5.00E-02	-5.83E-02
5.83E-02	-7.50E-02
5.83E-02	-5.00E-02
7.50E-02	-5.00E-02
5.00E-02	-3.33E-02
2.50E-02	-2.50E-02
5.00E-02	-5.00E-02
4.17E-02	-1.67E-02
3.33E-02	-2.50E-02
2.50E-02	-1.67E-02
3.33E-02	-1.67E-02
-8.33E-03	2.50E-02
0	-1.67E-02
0	-8.33E-03
8.33E-03	-8.33E-03
1.67E-02	3.33E-02
3.33E-02	0
2.50E-02	8.33E-03
-8.33E-03	5.00E-02
-2.50E-02	4.17E-02
-6.67E-02	3.33E-02
-1.67E-02	2.50E-02
1.67E-02	3.33E-02
2.50E-02	3.33E-02
1.67E-02	1.67E-02
-8.33E-03	1.67E-02
-8.33E-03	8.33E-03
-8.33E-03	0
-6.67E-02	1.67E-02
-6.67E-02	-3.33E-02
-4.17E-02	-2.50E-02
1.67E-02	-2.50E-02
5.00E-02	-1.67E-02
2.50E-02	-3.33E-02
-8.33E-03	-8.33E-03
-2.50E-02	-1.67E-02
-4.17E-02	8.33E-03
-5.00E-02	-3.33E-02
-2.50E-02	-1.67E-02
-8.33E-03	0
-8.33E-03	0
-8.33E-03	3.33E-02
-1.67E-02	-8.33E-03
-8.33E-03	0
-1.67E-02	3.33E-02
1.67E-02	0
-8.33E-03	4.17E-02
-2.50E-02	1.67E-02
0	4.17E-02
-8.33E-03	6.67E-02
-8.33E-03	4.17E-02
2.50E-02	0
2.50E-02	1.67E-02
3.33E-02	-1.67E-02
3.33E-02	0
-8.33E-03	-5.00E-02
-4.17E-02	-2.50E-02
-3.33E-02	-8.33E-03
-3.33E-02	-5.00E-02
-4.17E-02	-5.83E-02
-3.33E-02	-6.67E-02
2.50E-02	-5.00E-02
0	-5.00E-02
-1.67E-02	-0.1166667
-3.33E-02	-6.67E-02
-3.33E-02	-3.33E-02
-5.00E-02	-5.83E-02
8.33E-03	-5.83E-02
-3.33E-02	-5.00E-02
4.17E-02	3.33E-02
4.17E-02	5.00E-02
-2.50E-02	8.33E-03
-6.67E-02	1.67E-02
0	5.00E-02
-3.33E-02	5.83E-02
-8.33E-03	2.50E-02
0	4.17E-02
4.17E-02	9.17E-02
1.67E-02	9.17E-02
-1.67E-02	5.83E-02
-3.33E-02	4.17E-02
-5.00E-02	5.00E-02
-5.00E-02	4.17E-02
-4.17E-02	0
-4.17E-02	0
-3.33E-02	-1.67E-02
8.33E-03	-3.33E-02
-1.67E-02	-7.50E-02
-8.33E-03	-5.83E-02
-2.50E-02	-5.00E-02
-3.33E-02	-5.00E-02
-4.17E-02	-7.50E-02
-6.67E-02	-7.50E-02
-8.33E-02	-5.00E-02
-7.50E-02	-3.33E-02
-5.83E-02	-5.00E-02
-5.00E-02	-5.83E-02
-2.50E-02	-3.33E-02
-1.67E-02	-2.50E-02
-3.33E-02	-8.33E-03
-4.17E-02	8.33E-03
-1.00E-01	1.67E-02
-8.33E-02	3.33E-02
-6.67E-02	5.00E-02
-6.67E-02	5.00E-02
-4.17E-02	5.00E-02
8.33E-03	1.67E-02
0	5.00E-02
-3.33E-02	3.33E-02
-4.17E-02	3.33E-02
-6.67E-02	3.33E-02
-8.33E-02	3.33E-02
-4.17E-02	0
-3.33E-02	2.50E-02
-4.17E-02	1.67E-02
-5.00E-02	-4.17E-02
-6.67E-02	-5.00E-02
-8.33E-02	-3.33E-02
-3.33E-02	-3.33E-02
-2.50E-02	-4.17E-02
-8.33E-03	-3.33E-02
3.33E-02	0
2.50E-02	5.00E-02
-6.67E-02	-8.33E-03
-8.33E-02	-2.50E-02
-4.17E-02	5.83E-02
2.50E-02	0.1083333
-8.33E-03	5.83E-02
3.33E-02	0
5.00E-02	9.17E-02
9.17E-02	8.33E-02
5.00E-02	1.00E-01
0	3.33E-02
8.33E-03	3.33E-02
8.33E-03	9.17E-02
0	5.00E-02
2.50E-02	8.33E-03
5.00E-02	4.17E-02
6.67E-02	0
8.33E-02	1.67E-02
5.00E-02	-5.00E-02
4.17E-02	-7.50E-02
3.33E-02	-5.00E-02
2.50E-02	-6.67E-02
-2.50E-02	-9.17E-02
8.33E-03	-0.1083333
2.50E-02	-5.00E-02
6.67E-02	-5.00E-02
5.00E-02	-8.33E-02
7.50E-02	-0.1166667
0.125	-4.17E-02
1.00E-01	-5.00E-02
7.50E-02	-7.50E-02
4.17E-02	-5.00E-02
6.67E-02	-2.50E-02
0.1166667	1.67E-02
9.17E-02	0
0.1416667	-5.00E-02
0.175	5.00E-02
0.175	1.67E-02
0.1166667	-1.67E-02
8.33E-02	-5.00E-02
0.1166667	-8.33E-03
0.125	8.33E-03
1.00E-01	-6.67E-02
6.67E-02	-0.1083333
0.125	-5.00E-02
0.1416667	-5.00E-02
8.33E-02	-0.1333333
5.00E-02	-0.1666667
7.50E-02	-0.1416667
0.1083333	-0.1083333
8.33E-02	-0.1666667
9.17E-02	-0.2
5.83E-02	-0.1333333
1.00E-01	-0.125
6.67E-02	-0.15
6.67E-02	-0.1666667
5.83E-02	-0.1583333
9.17E-02	-9.17E-02
7.50E-02	-0.1166667
8.33E-02	-9.17E-02
7.50E-02	-5.00E-02
0.1083333	-9.17E-02
8.33E-02	-5.00E-02
6.67E-02	-9.17E-02
8.33E-02	-5.00E-02
5.83E-02	-5.00E-02
5.00E-02	-8.33E-02
5.00E-02	-5.00E-02
5.00E-02	-5.00E-02
4.17E-02	-5.00E-02
3.33E-02	-5.00E-02
6.67E-02	-5.83E-02
5.00E-02	-8.33E-02
3.33E-02	-3.33E-02
3.33E-02	-3.33E-02
1.67E-02	-5.83E-02
-3.33E-02	-5.83E-02
1.67E-02	-5.00E-02
2.50E-02	0
0	-3.33E-02
-8.33E-03	-5.00E-02
-8.33E-03	-2.50E-02
-8.33E-03	1.67E-02
8.33E-03	3.33E-02
-5.83E-02	8.33E-03
-5.00E-02	3.33E-02
-8.33E-03	1.00E-01
-1.67E-02	0.1166667
-4.17E-02	5.00E-02
-3.33E-02	5.00E-02
-5.00E-02	9.17E-02
-8.33E-02	1.00E-01
-5.00E-02	9.17E-02
-4.17E-02	0.1083333
-2.50E-02	0.1083333
-2.50E-02	0.1166667
-5.00E-02	9.17E-02
-3.33E-02	0.1166667
-7.50E-02	1.00E-01
-5.83E-02	9.17E-02
-6.67E-02	9.17E-02
-4.17E-02	0.1083333
-2.50E-02	1.00E-01
-8.33E-02	8.33E-02
-6.67E-02	5.00E-02
-5.00E-02	5.83E-02
-5.00E-02	5.00E-02
-5.00E-02	3.33E-02
-2.50E-02	1.67E-02
-1.67E-02	5.00E-02
-1.67E-02	1.00E-01
-8.33E-03	5.00E-02
-2.50E-02	1.67E-02
-2.50E-02	7.50E-02
-4.17E-02	7.50E-02
-8.33E-03	8.33E-03
-2.50E-02	5.00E-02
-2.50E-02	6.67E-02
-0.4	-0.1416667
-1.225	0.3833333
2.141667	2.625
2.883333	-2.35
-1.508333	-0.875
-1.833333	3.666667
0.4666667	0.9916667
-0.8666667	-1.341667
-2.141667	-3.75
1.083333	0.7083333
2.833333	2.816667
0.1333333	-2.383333
-2.758333	-2.50E-02
1.116667	1.116667
1.15	-0.1833333
-1.641667	0.2666667
-0.4083333	-2.316667
0.425	0.7916667
0.875	1.591667
-0.6166667	-0.8416667
-0.9916667	-0.1833333
1.075	-1.375
0.4666667	1.191667
-0.6	1.116667
-0.25	-2.441667
-0.3416667	-0.175
0.2083333	1.816667
-0.1916667	-0.55
-0.4583333	-1.983333
0.25	-0.7333333
0.2666667	2.45
0.3916667	-0.1166667
-0.3333333	-2.766667
-0.6	0.8
0.675	1.683333
0.55	-0.7166667
-1.308333	-1.433333
-0.7833333	0.725
1.258333	0.9666667
0.5083333	-0.525
-1.141667	-0.825
6.67E-02	0.2833333
1.166667	0.375
-0.6166667	-9.17E-02
-1.166667	-0.4583333
0.5083333	-0.25
0.6	-3.33E-02
-0.3083333	0.35
-1.00E-01	-0.15
0.2666667	-0.9916667
-0.1416667	0.3666667
-0.3	0.675
0.1166667	-0.875
-1.67E-02	-0.9916667
-3.33E-02	0.7166667
0.3333333	0.6916667
0.1083333	-1.066667
-0.5916667	-0.7833333
-9.17E-02	1.166667
0.8166667	0.125
-0.1416667	-1.341667
-0.7416667	0.1083333
0.5416667	0.9666667
0.65	0.2083333
-0.6583333	-0.675
-0.4583333	-9.17E-02
0.775	0.4916667
0.3916667	-3.33E-02
-0.7833333	-7.50E-02
-0.2083333	8.33E-02
0.6916667	-3.33E-02
-7.50E-02	0.4083333
-0.3333333	6.67E-02
0.4333333	-0.6
0.275	-1.67E-02
-0.3666667	0.6083333
6.67E-02	8.33E-02
0.1333333	-0.7416667
-0.3166667	1.67E-02
0.1333333	0.75
0.5083333	-0.2583333
-5.83E-02	-0.7916667
-0.3333333	0.325
0.4833333	0.5666667
0.3083333	-0.5583333
-0.5	-0.6833333
-0.15	0.4583333
0.575	0.3916667
1.00E-01	-0.475
-0.4916667	3.33E-02
0.1583333	0.4166667
0.5833333	9.17E-02
-0.25	-0.1416667
-0.4333333	-1.67E-02
0.5083333	7.50E-02
0.3416667	-2.50E-02
-0.3333333	9.17E-02
0.1666667	9.17E-02
0.4833333	-0.125
-0.275	0.275
-0.1583333	0.2666667
0.3583333	-0.2416667
0.1583333	-0.1416667
-2.50E-02	0.2666667
0.25	0.15
0.25	-0.3416667
-0.1583333	1.67E-02
-4.17E-02	0.6166667
0.3	-7.50E-02
0	-0.4916667
-0.1666667	0.2583333
0.2916667	0.325
0.3	-0.325
-0.3	-0.25
-1.00E-01	0.2583333
0.5	0.2833333
9.17E-02	-0.3
-0.275	-0.1666667
0.35	0.2166667
0.4083333	-5.83E-02
-0.1333333	-0.1666667
-0.1333333	5.83E-02
0.225	9.17E-02
[truncated: 998,000+ more rows]
